# Supplementary material for: The ins and outs of metal homeostasis by the root nodule actinobacterium Frankia
Source: BMC Genomics. 2014 Dec 12;15:1092. doi: 10.1186/1471-2164-15-1092 (PMC4531530; doi:10.1186/1471-2164-15-1092)
Supplement: Supplementary file 1 — Additional file 1: Compiled data from global gene expression studies in response to metals. Genes from 16 global gene expression studies were identified in the IMG database. Protein data was downloaded, matched to expression levels, and organized in Excel. To be able to compare across studies, the gene with the maximal expression in each study was set to 1 with all other genes normalized to that gene. COG and Pfam counts were also calculated and genes with high COG or Pfam counts that were also found in multiple organisms per metal were used to: 1. identify novel resistance mechanisms, 2. confirm likeliness of identified resistance mechanisms in Frankia, and 3. determine metal specificity of identified mechanisms (if any). (XLS 2 MB) [file 12864_2014_7073_MOESM1_ESM.xls]

## Sheet: BMC Array Data
Locus Tag	Product Name	gene_oid	max	Normalized	Cation	Charge	Gene Symbol	AA Seq Length	COG count	COGs	Pfam count	Pfams	TIGRfams	Signal Peptide	Transmembrane Helices	Journal Article
CC0214	TonB-dependent receptor	637086247	51.2	1.00392	Cd	(2+)		687	34	COG1629	54	pfam00593 pfam07715		Yes	No	Hu P, Brodie EL, Suzuki Y, McAdams HH, Andersen GL. 2005. Whole-Genome Transcriptional Analysis of Heavy Metal Stresses in Caulobacter crescentus. J. Bacteriol., 187:8437-8449.
EF2712	hypothetical protein	637415861	65.1587	1.00244	Mn	(2+)		32	0		0			No	Yes	Coelho Abrantes M, Lopes MdF, Kok J (2011) Impact of Manganese, Copper and Zinc Ions on the Transcriptome of the Nosocomial Pathogen Enterococcus faecalis V583. PLoS ONE 6(10): e26519.
Rmet_2314	Mercuric transport protein periplasmic component	637977712	7.01	1.00143	Hg	(2+)	merP	95	20	COG2608	20	pfam00403	TIGR02052	Yes	No	Monsieurs P, Moors H, Houdt RV, Janssen PJ, Janssen A, Coninx I, Mergeay M, Leys N. Heavy metal resistance in Cupriavidus metallidurans CH34 is governed by an intricate transcriptional network. Biometals (2011) 24:1133–1151.
BSU25810	transcriptional regulator, ArsR family (IMGterm)	646319154	384.42	1.00109	As	(5+)	arsR	105	31	COG0640	28	pfam01022		No	No	Moore CM, Gaballa A, Hui M, Ye RW, Helmann JD. Genetic and physiological responses of Bacillus subtilis to metal ion stress. Molecular Microbiology (2005) 57: 27–40.
SO3671	outer membrane transport energization protein ExbB (TC 2.C.1.1.1) (IMGterm)	637345456	562.341	1.00061	Sr	(2+)	exbB1	260	5	COG0811	7	pfam01618		No	Yes	Brown SD, Martin M, Deshpande S, Seal S, Huang K, Alm E, Yang Y, Wu L, Yan T, Liu X, Arkin A, Chourey K, Zhou J, Thompson DK. 2006. Cellular Response of Shewanella oneidensis to Strontium Stress. Appl. Environ. Microbiol., 72: 890–900.
Krad_1186	periplasmic binding protein/LacI transcriptional regulator	640824842	476.09	1.00019	Cu	(2+)		363	1	COG4213	3	pfam13407		Yes	No	Bagwell CE, Hixson KK, Milliken CE, Lopez-Ferrer D, Weitz KK (2010) Proteomic and Physiological Responses of Kineococcus radiotolerans to Copper. PLoS ONE 5(8): e12427.
SO4484	cytochrome c-type protein Shp	637346200	32	1	U	(6+)		144	0		3	pfam09086		Yes	Yes	Bencheikh-Latmani R, Williams SM, Haucke L, Criddle CS, Wu L, Zhou J, Tebo BM. Global Transcriptional Profiling of Shewanella oneidensis MR-1 during Cr(VI) and U(VI) Reduction. Appl. Environ. Microbiol. 2005, 71(11):7453-7460.
cg2538	ALKANAL MONOOXYGENASE ALPHA CHAIN	639316801	11	1	Cd	(2+)		326	14	COG2141	14	pfam00296	TIGR03558	No	No	Fanous A, Weiss W, Görg A, Jacob F, Parlar H. 2008. A proteome analysis of the cadmium and mercury response in Corynebacterium glutamicum. Proteomics, 8: 4976–4986.
NE0902	Periplasmic component of the Tol biopolymer transport system	637427273	10.2	1	Zn	(2+)		369	3	COG0823	1	pfam07676		Yes	No	Park S, Ely RL. 2008. Genome-wide transcriptional responses of Nitrosomonas europaea to zinc. Arch Microbiol., 189: 541–548.
SMc01226	transcriptional regulator, ArsR family (IMGterm)	637182367	5.14	1	Cd	(2+)		96	31	COG0640	28	pfam01022		No	No	Rossbach S, Mai DJ, Carter EL, Sauviac L, Capela D, Bruand C, de Bruijn FJ. 2008. Response of Sinorhizobium meliloti to Elevated Concentrations of Cadmium and Zinc. Appl. Environ. Microbiol., 74: 4218-4221.
SMc01095	MULTIDRUG-EFFLUX SYSTEM TRANSMEMBRANE PROTEIN	637181208	5.36	1	Cd	(2+)	mexF1	1061	16	COG0841	27	pfam00873	TIGR00915	No	Yes	Rossbach S, Mai DJ, Carter EL, Sauviac L, Capela D, Bruand C, de Bruijn FJ. 2008. Response of Sinorhizobium meliloti to Elevated Concentrations of Cadmium and Zinc. Appl. Environ. Microbiol., 74: 4218-4221.
PA3523	RND multidrug efflux membrane fusion protein HlyD	637053943	460	1	CU	(2+)		385	50	COG0845	48	pfam00529	TIGR01730	Yes	No	Teitzel GM, Geddie A, De Long SK, Kirisits MJ, Whiteley M, Parsek MR. 2006. Survival and Growth in the Presence of Elevated Copper: Transcriptional Profiling of Copper-Stressed Pseudomonas aeruginosa. J. Bacteriol., 188: 7242-7256.
SO0503	hypothetical protein	637342498	99.87	0.9987	Fe	(3+)		358	4	COG0701	4	pfam03773		No	Yes	Beliaev AS, Klingeman DM, Klappenbach JA, Wu L, Romine MF, Tiedje JM, Nealson KH, Fredrickson JK, Zhou J. 2005. Global Transcriptome Analysis of Shewanella oneidensis MR-1 Exposed to Different Terminal Electron Acceptors. J. Bacteriol., 187: 7138-7145.
EF0105	ornithine carbamoyltransferase (EC 2.1.3.3) (IMGterm)	637413363	90.553	0.995088	CU	(2+)	argF-1	339	6	COG0078	7	pfam00185 pfam02729	TIGR00658	No	No	Reyes-Jara A, Latorre M, López G, Bourgogne A, Murray BE, Cambiazo V, González M. 2010. Genome-wide transcriptome analysis of the adaptive response of Enterococcus faecalis to copper exposure. Biometals, 23:1105–1112.
Rv2641	CADMIUM INDUCIBLE PROTEIN CADI	637027884	72.5523	0.993867	Cu	(2+)	cadI	152	0		17	pfam00903		No	No	Ward SK, Hoye EA, Talaat AM. 2008. The Global Responses of Mycobacterium tuberculosis to Physiological Levels of Copper. J. Bacteriol., 190: 2939-2946.
BC0298	Two-component response regulator	637417106	18.6	0.978947	Ag	(1+)		233	49	COG0745	47	pfam00072 pfam00486		No	No	Ganesh Babu MM, Sridhar J, Gunasekaran P. 2011. Global transcriptome analysis of Bacillus cereus ATCC 14579 in response to silver nitrate stress. J. Nanobiotechnology, 9: 49-61.
SO1047	hypothetical protein	637343005	94	0.94	Mn	(4+)		128	5	COG1380	5	pfam03788		Yes	Yes	Beliaev AS, Klingeman DM, Klappenbach JA, Wu L, Romine MF, Tiedje JM, Nealson KH, Fredrickson JK, Zhou J. 2005. Global Transcriptome Analysis of Shewanella oneidensis MR-1 Exposed to Different Terminal Electron Acceptors. J. Bacteriol., 187: 7138-7145.
SO3493	RND multidrug efflux membrane fusion protein HlyD	637345297	93.31	0.9331	Fe	(3+)	mexE	476	50	COG0845	48	pfam00529	TIGR01730	No	No	Beliaev AS, Klingeman DM, Klappenbach JA, Wu L, Romine MF, Tiedje JM, Nealson KH, Fredrickson JK, Zhou J. 2005. Global Transcriptome Analysis of Shewanella oneidensis MR-1 Exposed to Different Terminal Electron Acceptors. J. Bacteriol., 187: 7138-7145.
Rmet_6345	Mercuric transport protein MerT	637975371	6.49	0.927143	Hg	(2+)	merT	116	0		13	pfam02411		Yes	Yes	Monsieurs P, Moors H, Houdt RV, Janssen PJ, Janssen A, Coninx I, Mergeay M, Leys N. Heavy metal resistance in Cupriavidus metallidurans CH34 is governed by an intricate transcriptional network. Biometals (2011) 24:1133–1151.
Rmet_6172	Mercuric transport protein MerT	637975198	6.49	0.927143	Hg	(2+)	merT	116	0		13	pfam02411		Yes	Yes	Monsieurs P, Moors H, Houdt RV, Janssen PJ, Janssen A, Coninx I, Mergeay M, Leys N. Heavy metal resistance in Cupriavidus metallidurans CH34 is governed by an intricate transcriptional network. Biometals (2011) 24:1133–1151.
Rmet_2315		639330720	6.42	0.917143	Hg	(2+)	merA''	550	3	COG1249	1	pfam00403 pfam07992		No	No	Monsieurs P, Moors H, Houdt RV, Janssen PJ, Janssen A, Coninx I, Mergeay M, Leys N. Heavy metal resistance in Cupriavidus metallidurans CH34 is governed by an intricate transcriptional network. Biometals (2011) 24:1133–1151.
SO3031	siderophore biosynthesis protein, putative	637344838	501.187	0.891792	Sr	(2+)		206	0		1	pfam10331		No	No	Brown SD, Martin M, Deshpande S, Seal S, Huang K, Alm E, Yang Y, Wu L, Yan T, Liu X, Arkin A, Chourey K, Zhou J, Thompson DK. 2006. Cellular Response of Shewanella oneidensis to Strontium Stress. Appl. Environ. Microbiol., 72: 890–900.
SMc00819	CATALASE HYDROPEROXIDASE HPII(III) PROTEIN	637181553	4.45	0.89	Cd	(2+)	katA	494	10	COG0753	10	pfam00199 pfam06628		No	No	Rossbach S, Mai DJ, Carter EL, Sauviac L, Capela D, Bruand C, de Bruijn FJ. 2008. Response of Sinorhizobium meliloti to Elevated Concentrations of Cadmium and Zinc. Appl. Environ. Microbiol., 74: 4218-4221.
SMa0045	carbonic anhydrase, Cah	637179436	4.42	0.884	Cd	(2+)	cah	249	2	COG3338	2	pfam00194		Yes	No	Rossbach S, Mai DJ, Carter EL, Sauviac L, Capela D, Bruand C, de Bruijn FJ. 2008. Response of Sinorhizobium meliloti to Elevated Concentrations of Cadmium and Zinc. Appl. Environ. Microbiol., 74: 4218-4221.
Rmet_6198	hypothetical protein	637975224	6.08	0.868571	Cr	(6+)	chrO	119	0		0			Yes	No	Monsieurs P, Moors H, Houdt RV, Janssen PJ, Janssen A, Coninx I, Mergeay M, Leys N. Heavy metal resistance in Cupriavidus metallidurans CH34 is governed by an intricate transcriptional network. Biometals (2011) 24:1133–1151.
SMc01093	ESTERASE PROTEIN	637181210	4.3	0.86	Cd	(2+)		271	8	COG0657	7	pfam07859		No	No	Rossbach S, Mai DJ, Carter EL, Sauviac L, Capela D, Bruand C, de Bruijn FJ. 2008. Response of Sinorhizobium meliloti to Elevated Concentrations of Cadmium and Zinc. Appl. Environ. Microbiol., 74: 4218-4221.
Rmet_6183	Mercuric reductase MerA	637975209	5.95	0.85	Hg	(2+)	merA	561	15	COG1249 COG2608	15	pfam00070 pfam00403 pfam02852 pfam07992	TIGR02053	No	No	Monsieurs P, Moors H, Houdt RV, Janssen PJ, Janssen A, Coninx I, Mergeay M, Leys N. Heavy metal resistance in Cupriavidus metallidurans CH34 is governed by an intricate transcriptional network. Biometals (2011) 24:1133–1151.
Rmet_6174	Mercuric reductase MerA	637975200	5.95	0.85	Hg	(2+)	merA	561	15	COG1249 COG2608	15	pfam00070 pfam00403 pfam02852 pfam07992	TIGR02053	No	No	Monsieurs P, Moors H, Houdt RV, Janssen PJ, Janssen A, Coninx I, Mergeay M, Leys N. Heavy metal resistance in Cupriavidus metallidurans CH34 is governed by an intricate transcriptional network. Biometals (2011) 24:1133–1151.
Rmet_6173	Mercuric transport protein periplasmic component	637975199	5.83	0.832857	Hg	(2+)	merP	91	20	COG2608	20	pfam00403	TIGR00003 TIGR02052	Yes	No	Monsieurs P, Moors H, Houdt RV, Janssen PJ, Janssen A, Coninx I, Mergeay M, Leys N. Heavy metal resistance in Cupriavidus metallidurans CH34 is governed by an intricate transcriptional network. Biometals (2011) 24:1133–1151.
Rmet_6346	hypothetical protein	637975372	5.83	0.832857	Hg	(2+)	merP	75	0		0			No	No	Monsieurs P, Moors H, Houdt RV, Janssen PJ, Janssen A, Coninx I, Mergeay M, Leys N. Heavy metal resistance in Cupriavidus metallidurans CH34 is governed by an intricate transcriptional network. Biometals (2011) 24:1133–1151.
EF0468	LemA family protein	637413735	75.76	0.832527	CU	(2+)		189	4	COG1704	4	pfam04011		Yes	Yes	Reyes-Jara A, Latorre M, López G, Bourgogne A, Murray BE, Cambiazo V, González M. 2010. Genome-wide transcriptome analysis of the adaptive response of Enterococcus faecalis to copper exposure. Biometals, 23:1105–1112.
SMb20347	transcriptional regulator, TetR family (IMGterm)	637189860	4.16	0.832	Cd	(2+)		202	51	COG1309	61	pfam00440		No	No	Rossbach S, Mai DJ, Carter EL, Sauviac L, Capela D, Bruand C, de Bruijn FJ. 2008. Response of Sinorhizobium meliloti to Elevated Concentrations of Cadmium and Zinc. Appl. Environ. Microbiol., 74: 4218-4221.
BC2444	transcriptional regulator, AbrB family (IMGterm)	637419217	15.63	0.822632	Ag	(1+)		92	2	COG2002	4	pfam04014	TIGR01439	No	No	Ganesh Babu MM, Sridhar J, Gunasekaran P. 2011. Global transcriptome analysis of Bacillus cereus ATCC 14579 in response to silver nitrate stress. J. Nanobiotechnology, 9: 49-61.
Rmet_6199	hypothetical protein	637975225	5.75	0.821429	Cr	(6+)	chrF1	140	4	COG4275	4	pfam09828		No	No	Monsieurs P, Moors H, Houdt RV, Janssen PJ, Janssen A, Coninx I, Mergeay M, Leys N. Heavy metal resistance in Cupriavidus metallidurans CH34 is governed by an intricate transcriptional network. Biometals (2011) 24:1133–1151.
Rmet_6186	diguanylate phosphodiesterase (EAL domain)	637975212	5.74	0.82	Hg	(2+)	urf -2	329	26	COG2200	16	pfam00563 pfam11809		No	No	Monsieurs P, Moors H, Houdt RV, Janssen PJ, Janssen A, Coninx I, Mergeay M, Leys N. Heavy metal resistance in Cupriavidus metallidurans CH34 is governed by an intricate transcriptional network. Biometals (2011) 24:1133–1151.
Rmet_6177	diguanylate phosphodiesterase (EAL domain)	637975203	5.74	0.82	Hg	(2+)	urf -2	333	26	COG2200	16	pfam00563 pfam11809		No	No	Monsieurs P, Moors H, Houdt RV, Janssen PJ, Janssen A, Coninx I, Mergeay M, Leys N. Heavy metal resistance in Cupriavidus metallidurans CH34 is governed by an intricate transcriptional network. Biometals (2011) 24:1133–1151.
NE1350	transcriptional regulator, AbrB family (IMGterm)	637427704	8.17	0.817	Zn	(2+)		81	2	COG2002	4	pfam04014	TIGR01439	No	No	Park S, Ely RL. 2008. Genome-wide transcriptional responses of Nitrosomonas europaea to zinc. Arch Microbiol., 189: 541–548.
SMa1077	Nex18 Symbiotically induced conserved protein	637179997	3.96	0.792	Cd	(2+)	nex18	160	3	COG2335	3	pfam02469		Yes	No	Rossbach S, Mai DJ, Carter EL, Sauviac L, Capela D, Bruand C, de Bruijn FJ. 2008. Response of Sinorhizobium meliloti to Elevated Concentrations of Cadmium and Zinc. Appl. Environ. Microbiol., 74: 4218-4221.
Rmet_5031	outer membrane cation efflux protein	637980452	5.44	0.777143	Ag	(1+)	cusC	433	22	COG1538	22	pfam02321		Yes	No	Monsieurs P, Moors H, Houdt RV, Janssen PJ, Janssen A, Coninx I, Mergeay M, Leys N. Heavy metal resistance in Cupriavidus metallidurans CH34 is governed by an intricate transcriptional network. Biometals (2011) 24:1133–1151.
Rmet_3524	Heavy metal translocating P-type ATPase	637978941	5.44	0.777143	Ag	(1+)	cupA	813	6	COG2217 COG2608	18	pfam00122 pfam00403 pfam00702	TIGR00003 TIGR00003 TIGR01494 TIGR01511 TIGR01525	No	Yes	Monsieurs P, Moors H, Houdt RV, Janssen PJ, Janssen A, Coninx I, Mergeay M, Leys N. Heavy metal resistance in Cupriavidus metallidurans CH34 is governed by an intricate transcriptional network. Biometals (2011) 24:1133–1151.
SMc00147	hypothetical protein	637182675	3.88	0.776	Cd	(2+)		305	1	COG0429	0			No	No	Rossbach S, Mai DJ, Carter EL, Sauviac L, Capela D, Bruand C, de Bruijn FJ. 2008. Response of Sinorhizobium meliloti to Elevated Concentrations of Cadmium and Zinc. Appl. Environ. Microbiol., 74: 4218-4221.
Rmet_5033	Heavy metal efflux pump CzcA	637980454	5.43	0.775714	Ag	(1+)	cusA	1055	11	COG3696	27	pfam00873	TIGR00914	Yes	Yes	Monsieurs P, Moors H, Houdt RV, Janssen PJ, Janssen A, Coninx I, Mergeay M, Leys N. Heavy metal resistance in Cupriavidus metallidurans CH34 is governed by an intricate transcriptional network. Biometals (2011) 24:1133–1151.
BSU25810	transcriptional regulator, ArsR family (IMGterm)	646319154	294.23	0.766224	Cd	(2+)	arsR	105	31	COG0640	28	pfam01022		No	No	Moore CM, Gaballa A, Hui M, Ye RW, Helmann JD. Genetic and physiological responses of Bacillus subtilis to metal ion stress. Molecular Microbiology (2005) 57: 27–40.
SMb21211	phosphatidylethanolamine:Kdo2-lipid A phosphoethanolamine transferase (IMGterm)	637190404	3.8	0.76	Zn	(2+)		588	1	COG2194	1	pfam00884 pfam08019		No	Yes	Rossbach S, Mai DJ, Carter EL, Sauviac L, Capela D, Bruand C, de Bruijn FJ. 2008. Response of Sinorhizobium meliloti to Elevated Concentrations of Cadmium and Zinc. Appl. Environ. Microbiol., 74: 4218-4221.
SO1925	RND multidrug efflux membrane fusion protein HlyD	637343809	24.3	0.759375	U	(6+)		354	50	COG0845	48	pfam00529	TIGR01730	Yes	No	Bencheikh-Latmani R, Williams SM, Haucke L, Criddle CS, Wu L, Zhou J, Tebo BM. Global Transcriptional Profiling of Shewanella oneidensis MR-1 during Cr(VI) and U(VI) Reduction. Appl. Environ. Microbiol. 2005, 71(11):7453-7460.
EF0759	sapB protein, putative	637413991	48.9114	0.752484	Zn	(2+)		239	2	COG1285	2	pfam02308		No	Yes	Coelho Abrantes M, Lopes MdF, Kok J (2011) Impact of Manganese, Copper and Zinc Ions on the Transcriptome of the Nosocomial Pathogen Enterococcus faecalis V583. PLoS ONE 6(10): e26519.
Rmet_6200	Rhodanese-like protein	637975226	5.24	0.748571	Cr	(6+)	chrE	113	13	COG0607	17	pfam00581		No	No	Monsieurs P, Moors H, Houdt RV, Janssen PJ, Janssen A, Coninx I, Mergeay M, Leys N. Heavy metal resistance in Cupriavidus metallidurans CH34 is governed by an intricate transcriptional network. Biometals (2011) 24:1133–1151.
Rmet_2313	Mercuric transport protein MerT	637977711	5.22	0.745714	Hg	(2+)	merT	116	0		13	pfam02411		Yes	Yes	Monsieurs P, Moors H, Houdt RV, Janssen PJ, Janssen A, Coninx I, Mergeay M, Leys N. Heavy metal resistance in Cupriavidus metallidurans CH34 is governed by an intricate transcriptional network. Biometals (2011) 24:1133–1151.
Rmet_6201	manganese and iron superoxide dismutase	637975227	5.2	0.742857	Cr	(6+)	chrC	197	6	COG0605	1	pfam02777		No	No	Monsieurs P, Moors H, Houdt RV, Janssen PJ, Janssen A, Coninx I, Mergeay M, Leys N. Heavy metal resistance in Cupriavidus metallidurans CH34 is governed by an intricate transcriptional network. Biometals (2011) 24:1133–1151.
Rmet_6184	transcriptional regulator, MerR family (IMGterm)	637975210	5.17	0.738571	Hg	(2+)	merD	121	23	COG0789	0		TIGR02054	No	No	Monsieurs P, Moors H, Houdt RV, Janssen PJ, Janssen A, Coninx I, Mergeay M, Leys N. Heavy metal resistance in Cupriavidus metallidurans CH34 is governed by an intricate transcriptional network. Biometals (2011) 24:1133–1151.
Rmet_6175	transcriptional regulator, MerR family (IMGterm)	637975201	5.17	0.738571	Hg	(2+)	merD	121	23	COG0789	0		TIGR02054	No	No	Monsieurs P, Moors H, Houdt RV, Janssen PJ, Janssen A, Coninx I, Mergeay M, Leys N. Heavy metal resistance in Cupriavidus metallidurans CH34 is governed by an intricate transcriptional network. Biometals (2011) 24:1133–1151.
Rmet_6202	Chromate transporter	637975228	5.14	0.734286	Cr	(6+)	chrA1	401	1	COG2059	1	pfam02417	TIGR00937	No	Yes	Monsieurs P, Moors H, Houdt RV, Janssen PJ, Janssen A, Coninx I, Mergeay M, Leys N. Heavy metal resistance in Cupriavidus metallidurans CH34 is governed by an intricate transcriptional network. Biometals (2011) 24:1133–1151.
cg2423	lipoyl synthase	639316693	8	0.727273	Cd	(2+)	lipA	348	2	COG0320	16	pfam04055	TIGR00510	No	No	Fanous A, Weiss W, Görg A, Jacob F, Parlar H. 2008. A proteome analysis of the cadmium and mercury response in Corynebacterium glutamicum. Proteomics, 8: 4976–4986.
Rmet_5032	RND multidrug efflux membrane fusion protein HlyD	637980453	5.08	0.725714	Ag	(1+)	cusB	505	1	COG0845 COG5569	1	pfam00529 pfam11604	TIGR01730	Yes	Yes	Monsieurs P, Moors H, Houdt RV, Janssen PJ, Janssen A, Coninx I, Mergeay M, Leys N. Heavy metal resistance in Cupriavidus metallidurans CH34 is governed by an intricate transcriptional network. Biometals (2011) 24:1133–1151.
SMc01227	GLYCEROL TRINITRATE (GTN) REDUCTASE PROTEIN	637182366	3.59	0.718	Cd	(2+)	nerA	373	14	COG1902	12	pfam00724		No	No	Rossbach S, Mai DJ, Carter EL, Sauviac L, Capela D, Bruand C, de Bruijn FJ. 2008. Response of Sinorhizobium meliloti to Elevated Concentrations of Cadmium and Zinc. Appl. Environ. Microbiol., 74: 4218-4221.
SMb20456	dehydrogenasereductase protein	637189965	3.55	0.71	Cd	(2+)		248	25	COG1028	39	pfam00106		No	No	Rossbach S, Mai DJ, Carter EL, Sauviac L, Capela D, Bruand C, de Bruijn FJ. 2008. Response of Sinorhizobium meliloti to Elevated Concentrations of Cadmium and Zinc. Appl. Environ. Microbiol., 74: 4218-4221.
BSU25790	arsenite efflux transporter	646319152	271.7	0.707552	As	(5+)	arsB	346	12	COG0798	12	pfam01758	TIGR00832	Yes	Yes	Moore CM, Gaballa A, Hui M, Ye RW, Helmann JD. Genetic and physiological responses of Bacillus subtilis to metal ion stress. Molecular Microbiology (2005) 57: 27–40.
CC2722	RND multidrug efflux membrane fusion protein HlyD	637088777	36	0.705882	Cd	(2+)		411	50	COG0845	48	pfam00529	TIGR01730	Yes	Yes	Hu P, Brodie EL, Suzuki Y, McAdams HH, Andersen GL. 2005. Whole-Genome Transcriptional Analysis of Heavy Metal Stresses in Caulobacter crescentus. J. Bacteriol., 187:8437-8449.
Rmet_0333	transcriptional regulator, ArsR family (IMGterm)	637975707	4.82	0.688571	Cd	(2+)	arsR	109	31	COG0640	28	pfam01022		No	No	Monsieurs P, Moors H, Houdt RV, Janssen PJ, Janssen A, Coninx I, Mergeay M, Leys N. Heavy metal resistance in Cupriavidus metallidurans CH34 is governed by an intricate transcriptional network. Biometals (2011) 24:1133–1151.
Rmet_0399	L-glutamate-binding protein / L-aspartate-binding protein (IMGterm)	637975773	4.81	0.687143	Ag	(1+)	gltI	299	15	COG0834	15	pfam00497		Yes	No	Monsieurs P, Moors H, Houdt RV, Janssen PJ, Janssen A, Coninx I, Mergeay M, Leys N. Heavy metal resistance in Cupriavidus metallidurans CH34 is governed by an intricate transcriptional network. Biometals (2011) 24:1133–1151.
Rmet_6345	Mercuric transport protein MerT	637975371	4.74	0.677143	Cd	(2+)	merT	116	0		13	pfam02411		Yes	Yes	Monsieurs P, Moors H, Houdt RV, Janssen PJ, Janssen A, Coninx I, Mergeay M, Leys N. Heavy metal resistance in Cupriavidus metallidurans CH34 is governed by an intricate transcriptional network. Biometals (2011) 24:1133–1151.
Rmet_6172	Mercuric transport protein MerT	637975198	4.74	0.677143	Cd	(2+)	merT	116	0		13	pfam02411		Yes	Yes	Monsieurs P, Moors H, Houdt RV, Janssen PJ, Janssen A, Coninx I, Mergeay M, Leys N. Heavy metal resistance in Cupriavidus metallidurans CH34 is governed by an intricate transcriptional network. Biometals (2011) 24:1133–1151.
EF1400	cadmium-translocating P-type ATPase	637414628	44.0064	0.677022	Zn	(2+)		700	24	COG2217	18	pfam00122 pfam00403 pfam00702	TIGR01525 TIGR01512 TIGR01511 TIGR01494	No	Yes	Coelho Abrantes M, Lopes MdF, Kok J (2011) Impact of Manganese, Copper and Zinc Ions on the Transcriptome of the Nosocomial Pathogen Enterococcus faecalis V583. PLoS ONE 6(10): e26519.
Rmet_6183	Mercuric reductase MerA	637975209	4.71	0.672857	Hg	(2+)	merA	561	15	COG1249 COG2608	15	pfam00070 pfam00403 pfam02852 pfam07992	TIGR02053	No	No	Monsieurs P, Moors H, Houdt RV, Janssen PJ, Janssen A, Coninx I, Mergeay M, Leys N. Heavy metal resistance in Cupriavidus metallidurans CH34 is governed by an intricate transcriptional network. Biometals (2011) 24:1133–1151.
Rmet_6174	Mercuric reductase MerA	637975200	4.71	0.672857	Hg	(2+)	merA	561	15	COG1249 COG2608	15	pfam00070 pfam00403 pfam02852 pfam07992	TIGR02053	No	No	Monsieurs P, Moors H, Houdt RV, Janssen PJ, Janssen A, Coninx I, Mergeay M, Leys N. Heavy metal resistance in Cupriavidus metallidurans CH34 is governed by an intricate transcriptional network. Biometals (2011) 24:1133–1151.
EF1895	hypothetical protein	637415086	43.6108	0.670936	Cu	(2+)		104	0		3	pfam06125		No	No	Coelho Abrantes M, Lopes MdF, Kok J (2011) Impact of Manganese, Copper and Zinc Ions on the Transcriptome of the Nosocomial Pathogen Enterococcus faecalis V583. PLoS ONE 6(10): e26519.
SMb20530	hypothetical protein	637190036	3.34	0.668	Cd	(2+)		112	5	COG5572	5	pfam10048		Yes	No	Rossbach S, Mai DJ, Carter EL, Sauviac L, Capela D, Bruand C, de Bruijn FJ. 2008. Response of Sinorhizobium meliloti to Elevated Concentrations of Cadmium and Zinc. Appl. Environ. Microbiol., 74: 4218-4221.
NE2402	ClpB ATPase dependent protease, chaperonin	637428716	6.65	0.665	Zn	(2+)	clpB	863	17	COG0542	10	pfam00004 pfam02861 pfam07724 pfam10431	TIGR03346	No	No	Park S, Ely RL. 2008. Genome-wide transcriptional responses of Nitrosomonas europaea to zinc. Arch Microbiol., 189: 541–548.
NE2549	ATPase component ABC-type multidrug transport system	637428857	6.63	0.663	Zn	(2+)		256	21	COG1131	113	pfam00005		No	No	Park S, Ely RL. 2008. Genome-wide transcriptional responses of Nitrosomonas europaea to zinc. Arch Microbiol., 189: 541–548.
Rmet_6186	diguanylate phosphodiesterase (EAL domain)	637975212	4.6	0.657143	Hg	(2+)	urf -2	329	26	COG2200	16	pfam00563 pfam11809		No	No	Monsieurs P, Moors H, Houdt RV, Janssen PJ, Janssen A, Coninx I, Mergeay M, Leys N. Heavy metal resistance in Cupriavidus metallidurans CH34 is governed by an intricate transcriptional network. Biometals (2011) 24:1133–1151.
Rmet_6177	diguanylate phosphodiesterase (EAL domain)	637975203	4.6	0.657143	Hg	(2+)	urf -2	333	26	COG2200	16	pfam00563 pfam11809		No	No	Monsieurs P, Moors H, Houdt RV, Janssen PJ, Janssen A, Coninx I, Mergeay M, Leys N. Heavy metal resistance in Cupriavidus metallidurans CH34 is governed by an intricate transcriptional network. Biometals (2011) 24:1133–1151.
Rmet_6114	copper resistance protein CopC	637975140	4.59	0.655714	Zn	(2+)	copC1	132	5	COG2372	5	pfam04234		Yes	No	Monsieurs P, Moors H, Houdt RV, Janssen PJ, Janssen A, Coninx I, Mergeay M, Leys N. Heavy metal resistance in Cupriavidus metallidurans CH34 is governed by an intricate transcriptional network. Biometals (2011) 24:1133–1151.
Rmet_6114	copper resistance protein CopC	637975140	4.58	0.654286	Ni	(2+)	copC1	132	5	COG2372	5	pfam04234		Yes	No	Monsieurs P, Moors H, Houdt RV, Janssen PJ, Janssen A, Coninx I, Mergeay M, Leys N. Heavy metal resistance in Cupriavidus metallidurans CH34 is governed by an intricate transcriptional network. Biometals (2011) 24:1133–1151.
Rmet_0332	Glyoxalase/bleomycin resistance protein/dioxygenase	637975706	4.57	0.652857	Cd	(2+)	arsI	162	0		0			No	No	Monsieurs P, Moors H, Houdt RV, Janssen PJ, Janssen A, Coninx I, Mergeay M, Leys N. Heavy metal resistance in Cupriavidus metallidurans CH34 is governed by an intricate transcriptional network. Biometals (2011) 24:1133–1151.
Rmet_5975	hypothetical protein	637975001	4.49	0.641429	Zn	(2+)	czcJ	92	0		0			Yes	Yes	Monsieurs P, Moors H, Houdt RV, Janssen PJ, Janssen A, Coninx I, Mergeay M, Leys N. Heavy metal resistance in Cupriavidus metallidurans CH34 is governed by an intricate transcriptional network. Biometals (2011) 24:1133–1151.
NE2170	hypothetical protein	637428490	6.41	0.641	Zn	(2+)		144	0		4	pfam04138		No	Yes	Park S, Ely RL. 2008. Genome-wide transcriptional responses of Nitrosomonas europaea to zinc. Arch Microbiol., 189: 541–548.
SMc00821	hypothetical protein	637181555	3.2	0.64	Cd	(2+)		98	0		1	pfam06568		No	Yes	Rossbach S, Mai DJ, Carter EL, Sauviac L, Capela D, Bruand C, de Bruijn FJ. 2008. Response of Sinorhizobium meliloti to Elevated Concentrations of Cadmium and Zinc. Appl. Environ. Microbiol., 74: 4218-4221.
Rmet_6113	copper resistance B precursor	637975139	4.47	0.638571	CU	(2+)	copB1	495	7	COG3667	7	pfam05275		Yes	No	Monsieurs P, Moors H, Houdt RV, Janssen PJ, Janssen A, Coninx I, Mergeay M, Leys N. Heavy metal resistance in Cupriavidus metallidurans CH34 is governed by an intricate transcriptional network. Biometals (2011) 24:1133–1151.
SMa2383	oxidoreductase	637180704	3.18	0.636	Cd	(2+)		322	11	COG0604	20	pfam00107 pfam08240		No	No	Rossbach S, Mai DJ, Carter EL, Sauviac L, Capela D, Bruand C, de Bruijn FJ. 2008. Response of Sinorhizobium meliloti to Elevated Concentrations of Cadmium and Zinc. Appl. Environ. Microbiol., 74: 4218-4221.
NE0449	glutamate racemase (EC 5.1.1.3) (IMGterm)	637426830	6.34	0.634	Zn	(2+)	murI	271	1	COG0796	1	pfam01177	TIGR00067	No	No	Park S, Ely RL. 2008. Genome-wide transcriptional responses of Nitrosomonas europaea to zinc. Arch Microbiol., 189: 541–548.
Rmet_6114	copper resistance protein CopC	637975140	4.43	0.632857	CU	(2+)	copC1	132	5	COG2372	5	pfam04234		Yes	No	Monsieurs P, Moors H, Houdt RV, Janssen PJ, Janssen A, Coninx I, Mergeay M, Leys N. Heavy metal resistance in Cupriavidus metallidurans CH34 is governed by an intricate transcriptional network. Biometals (2011) 24:1133–1151.
cg3344	hypothetical protein	639317537	6.9	0.627273	Cd	(2+)		203	11	COG0778	11	pfam00881		No	No	Fanous A, Weiss W, Görg A, Jacob F, Parlar H. 2008. A proteome analysis of the cadmium and mercury response in Corynebacterium glutamicum. Proteomics, 8: 4976–4986.
NE0841	Mercury scavenger protein:Heavy-metal-associated domain	637427212	6.27	0.627	Zn	(2+)	merP	91	20	COG2608	20	pfam00403	TIGR02052	Yes	No	Park S, Ely RL. 2008. Genome-wide transcriptional responses of Nitrosomonas europaea to zinc. Arch Microbiol., 189: 541–548.
SMa1078	hypothetical protein	637179998	3.13	0.626	Cd	(2+)		74	2	COG2155	2	pfam04070		Yes	Yes	Rossbach S, Mai DJ, Carter EL, Sauviac L, Capela D, Bruand C, de Bruijn FJ. 2008. Response of Sinorhizobium meliloti to Elevated Concentrations of Cadmium and Zinc. Appl. Environ. Microbiol., 74: 4218-4221.
SMa1077	Nex18 Symbiotically induced conserved protein	637179997	3.13	0.626	Zn	(2+)	nex18	160	3	COG2335	3	pfam02469		Yes	No	Rossbach S, Mai DJ, Carter EL, Sauviac L, Capela D, Bruand C, de Bruijn FJ. 2008. Response of Sinorhizobium meliloti to Elevated Concentrations of Cadmium and Zinc. Appl. Environ. Microbiol., 74: 4218-4221.
Rmet_5981	Membrane Fusion Protein cluster 2	637975007	4.38	0.625714	Zn	(2+)	czcB	520	50	COG0845	48	pfam00529	TIGR00999 TIGR01730	Yes	Yes	Monsieurs P, Moors H, Houdt RV, Janssen PJ, Janssen A, Coninx I, Mergeay M, Leys N. Heavy metal resistance in Cupriavidus metallidurans CH34 is governed by an intricate transcriptional network. Biometals (2011) 24:1133–1151.
EF0758	cadmium-translocating P-type ATPase	637413990	40.4645	0.622531	Zn	(2+)		634	24	COG2217	15	pfam00122 pfam00702	TIGR01525 TIGR01494	No	Yes	Coelho Abrantes M, Lopes MdF, Kok J (2011) Impact of Manganese, Copper and Zinc Ions on the Transcriptome of the Nosocomial Pathogen Enterococcus faecalis V583. PLoS ONE 6(10): e26519.
SMc00045	CYTOCHROME C SIGNAL PEPTIDE PROTEIN	637181767	3.11	0.622	Cd	(2+)	cycF	149	2	COG3909	2	pfam01322		Yes	No	Rossbach S, Mai DJ, Carter EL, Sauviac L, Capela D, Bruand C, de Bruijn FJ. 2008. Response of Sinorhizobium meliloti to Elevated Concentrations of Cadmium and Zinc. Appl. Environ. Microbiol., 74: 4218-4221.
CC2139	metallo-beta-lactamase superfamily protein	637088183	31.7	0.621569	Cr	(6+)		289	5	COG0491	9	pfam00753		Yes	No	Hu P, Brodie EL, Suzuki Y, McAdams HH, Andersen GL. 2005. Whole-Genome Transcriptional Analysis of Heavy Metal Stresses in Caulobacter crescentus. J. Bacteriol., 187:8437-8449.
Rmet_6130	glycosyl transferase, family 39	637975156	4.31	0.615714	Zn	(2+)	gtrM2	541	4	COG1807	0			No	Yes	Monsieurs P, Moors H, Houdt RV, Janssen PJ, Janssen A, Coninx I, Mergeay M, Leys N. Heavy metal resistance in Cupriavidus metallidurans CH34 is governed by an intricate transcriptional network. Biometals (2011) 24:1133–1151.
SO3364	hypothetical protein	637345167	19.7	0.615625	U	(6+)		273	0		2	pfam11101		Yes	No	Bencheikh-Latmani R, Williams SM, Haucke L, Criddle CS, Wu L, Zhou J, Tebo BM. Global Transcriptional Profiling of Shewanella oneidensis MR-1 during Cr(VI) and U(VI) Reduction. Appl. Environ. Microbiol. 2005, 71(11):7453-7460.
Rmet_6197	hypothetical protein	637975223	4.3	0.614286	Cr	(6+)	chrN	102	0		1	pfam11396		Yes	No	Monsieurs P, Moors H, Houdt RV, Janssen PJ, Janssen A, Coninx I, Mergeay M, Leys N. Heavy metal resistance in Cupriavidus metallidurans CH34 is governed by an intricate transcriptional network. Biometals (2011) 24:1133–1151.
Rmet_3619	transcriptional regulator, MarR family (IMGterm)	637979042	4.26	0.608571	As	(3+)	ohrR	162	26	COG1846	23	pfam01047		No	No	Monsieurs P, Moors H, Houdt RV, Janssen PJ, Janssen A, Coninx I, Mergeay M, Leys N. Heavy metal resistance in Cupriavidus metallidurans CH34 is governed by an intricate transcriptional network. Biometals (2011) 24:1133–1151.
Rmet_5980	Heavy metal efflux pump CzcA	637975006	4.25	0.607143	Cd	(2+)	czcA	1063	11	COG3696	27	pfam00873	TIGR00914	No	Yes	Monsieurs P, Moors H, Houdt RV, Janssen PJ, Janssen A, Coninx I, Mergeay M, Leys N. Heavy metal resistance in Cupriavidus metallidurans CH34 is governed by an intricate transcriptional network. Biometals (2011) 24:1133–1151.
Rmet_5391	hypothetical protein	637980809	4.24	0.605714	Co	(2+)		141	4	COG5591	0			Yes	No	Monsieurs P, Moors H, Houdt RV, Janssen PJ, Janssen A, Coninx I, Mergeay M, Leys N. Heavy metal resistance in Cupriavidus metallidurans CH34 is governed by an intricate transcriptional network. Biometals (2011) 24:1133–1151.
Rmet_0059	hypothetical protein	637975431	4.23	0.604286	Se	(4+)		122	0		3	pfam11142		Yes	No	Monsieurs P, Moors H, Houdt RV, Janssen PJ, Janssen A, Coninx I, Mergeay M, Leys N. Heavy metal resistance in Cupriavidus metallidurans CH34 is governed by an intricate transcriptional network. Biometals (2011) 24:1133–1151.
BSU25810	transcriptional regulator, ArsR family (IMGterm)	646319154	231.8	0.603646	Ag	(1+)	arsR	105	31	COG0640	28	pfam01022		No	No	Moore CM, Gaballa A, Hui M, Ye RW, Helmann JD. Genetic and physiological responses of Bacillus subtilis to metal ion stress. Molecular Microbiology (2005) 57: 27–40.
Rmet_0399	L-glutamate-binding protein / L-aspartate-binding protein (IMGterm)	637975773	4.22	0.602857	Hg	(2+)	gltI	299	15	COG0834	15	pfam00497		Yes	No	Monsieurs P, Moors H, Houdt RV, Janssen PJ, Janssen A, Coninx I, Mergeay M, Leys N. Heavy metal resistance in Cupriavidus metallidurans CH34 is governed by an intricate transcriptional network. Biometals (2011) 24:1133–1151.
SMc03112	methionine synthase (B12-dependent) (EC 2.1.1.13) (IMGterm)	637183812	3.01	0.602	Cd	(2+)	metH	1257	1	COG0646 COG1410	1	pfam00809 pfam02310 pfam02574 pfam02607 pfam02965	TIGR02082	No	No	Rossbach S, Mai DJ, Carter EL, Sauviac L, Capela D, Bruand C, de Bruijn FJ. 2008. Response of Sinorhizobium meliloti to Elevated Concentrations of Cadmium and Zinc. Appl. Environ. Microbiol., 74: 4218-4221.
Rmet_6108	hypothetical protein	637975134	4.2	0.6	Zn	(2+)	copK	94	0		5	pfam11525		Yes	No	Monsieurs P, Moors H, Houdt RV, Janssen PJ, Janssen A, Coninx I, Mergeay M, Leys N. Heavy metal resistance in Cupriavidus metallidurans CH34 is governed by an intricate transcriptional network. Biometals (2011) 24:1133–1151.
Rmet_6119	Heavy metal translocating P-type ATPase	637975145	4.19	0.598571	Ag	(1+)	copF	805	3	COG2217 COG3350	3	pfam00122 pfam00702 pfam04945	TIGR01494 TIGR01511 TIGR01525	No	Yes	Monsieurs P, Moors H, Houdt RV, Janssen PJ, Janssen A, Coninx I, Mergeay M, Leys N. Heavy metal resistance in Cupriavidus metallidurans CH34 is governed by an intricate transcriptional network. Biometals (2011) 24:1133–1151.
Rmet_6185	MerE	637975211	4.19	0.598571	Hg	(2+)	merE	78	0		4	pfam05052		No	Yes	Monsieurs P, Moors H, Houdt RV, Janssen PJ, Janssen A, Coninx I, Mergeay M, Leys N. Heavy metal resistance in Cupriavidus metallidurans CH34 is governed by an intricate transcriptional network. Biometals (2011) 24:1133–1151.
Rmet_6176	MerE	637975202	4.19	0.598571	Hg	(2+)	merE	78	0		4	pfam05052		No	Yes	Monsieurs P, Moors H, Houdt RV, Janssen PJ, Janssen A, Coninx I, Mergeay M, Leys N. Heavy metal resistance in Cupriavidus metallidurans CH34 is governed by an intricate transcriptional network. Biometals (2011) 24:1133–1151.
SMb21328	Sir2-like transcriptional silencer protein	637190431	2.96	0.592	Cd	(2+)		272	0		0			No	No	Rossbach S, Mai DJ, Carter EL, Sauviac L, Capela D, Bruand C, de Bruijn FJ. 2008. Response of Sinorhizobium meliloti to Elevated Concentrations of Cadmium and Zinc. Appl. Environ. Microbiol., 74: 4218-4221.
Rmet_0332	Glyoxalase/bleomycin resistance protein/dioxygenase	637975706	4.14	0.591429	As	(3+)	arsI	162	0		0			No	No	Monsieurs P, Moors H, Houdt RV, Janssen PJ, Janssen A, Coninx I, Mergeay M, Leys N. Heavy metal resistance in Cupriavidus metallidurans CH34 is governed by an intricate transcriptional network. Biometals (2011) 24:1133–1151.
SMb21186	4-aminobutyrate aminotransferase apoenzyme (EC 2.6.1.19) (IMGterm)	637190379	2.95	0.59	Cd	(2+)	gabT	422	3	COG0160	10	pfam00202	TIGR00700	No	No	Rossbach S, Mai DJ, Carter EL, Sauviac L, Capela D, Bruand C, de Bruijn FJ. 2008. Response of Sinorhizobium meliloti to Elevated Concentrations of Cadmium and Zinc. Appl. Environ. Microbiol., 74: 4218-4221.
Rmet_5982	outer membrane efflux protein	637975008	4.12	0.588571	Zn	(2+)	czcC	418	22	COG1538	22	pfam02321		Yes	No	Monsieurs P, Moors H, Houdt RV, Janssen PJ, Janssen A, Coninx I, Mergeay M, Leys N. Heavy metal resistance in Cupriavidus metallidurans CH34 is governed by an intricate transcriptional network. Biometals (2011) 24:1133–1151.
Rmet_6186	diguanylate phosphodiesterase (EAL domain)	637975212	4.06	0.58	Hg	(2+)	urf -2	329	26	COG2200	16	pfam00563 pfam11809		No	No	Monsieurs P, Moors H, Houdt RV, Janssen PJ, Janssen A, Coninx I, Mergeay M, Leys N. Heavy metal resistance in Cupriavidus metallidurans CH34 is governed by an intricate transcriptional network. Biometals (2011) 24:1133–1151.
Rmet_6177	diguanylate phosphodiesterase (EAL domain)	637975203	4.06	0.58	Hg	(2+)	urf -2	333	26	COG2200	16	pfam00563 pfam11809		No	No	Monsieurs P, Moors H, Houdt RV, Janssen PJ, Janssen A, Coninx I, Mergeay M, Leys N. Heavy metal resistance in Cupriavidus metallidurans CH34 is governed by an intricate transcriptional network. Biometals (2011) 24:1133–1151.
Rmet_3523	transcriptional regulator, MerR family (IMGterm)	637978940	4.03	0.575714	Ag	(1+)	cupR	139	23	COG0789	10	pfam00376 pfam09278	TIGR02044	No	No	Monsieurs P, Moors H, Houdt RV, Janssen PJ, Janssen A, Coninx I, Mergeay M, Leys N. Heavy metal resistance in Cupriavidus metallidurans CH34 is governed by an intricate transcriptional network. Biometals (2011) 24:1133–1151.
NE0842	MerT mercuric transport protein	637427213	5.75	0.575	Zn	(2+)	merT	116	0		13	pfam02411		Yes	Yes	Park S, Ely RL. 2008. Genome-wide transcriptional responses of Nitrosomonas europaea to zinc. Arch Microbiol., 189: 541–548.
cg2206	4-hydroxy-3-methylbut-2-en-1-yl diphosphate synthase (EC 1.17.4.3) (IMGterm)	639316498	6.3	0.572727	Cd	(2+)	ispG	403	3	COG0821	3	pfam04551	TIGR00612	Yes	No	Fanous A, Weiss W, Görg A, Jacob F, Parlar H. 2008. A proteome analysis of the cadmium and mercury response in Corynebacterium glutamicum. Proteomics, 8: 4976–4986.
SMc03968	OXIDOREDUCTASE PROTEIN	637183576	2.86	0.572	Cd	(2+)		329	14	COG2141	14	pfam00296	TIGR03558	No	No	Rossbach S, Mai DJ, Carter EL, Sauviac L, Capela D, Bruand C, de Bruijn FJ. 2008. Response of Sinorhizobium meliloti to Elevated Concentrations of Cadmium and Zinc. Appl. Environ. Microbiol., 74: 4218-4221.
NE1029	Bacterial extracellular solute-binding protein, family 1	637427400	5.69	0.569	Zn	(2+)		343	1	COG1840	10	pfam01547		Yes	No	Park S, Ely RL. 2008. Genome-wide transcriptional responses of Nitrosomonas europaea to zinc. Arch Microbiol., 189: 541–548.
Rmet_5981	Membrane Fusion Protein cluster 2	637975007	3.98	0.568571	Cd	(2+)	czcB	520	50	COG0845	48	pfam00529	TIGR00999 TIGR01730	Yes	Yes	Monsieurs P, Moors H, Houdt RV, Janssen PJ, Janssen A, Coninx I, Mergeay M, Leys N. Heavy metal resistance in Cupriavidus metallidurans CH34 is governed by an intricate transcriptional network. Biometals (2011) 24:1133–1151.
Rmet_3525	Heavy metal transport/detoxification protein	637978942	3.97	0.567143	Ag	(1+)	cupC	133	20	COG2608	20	pfam00403		No	No	Monsieurs P, Moors H, Houdt RV, Janssen PJ, Janssen A, Coninx I, Mergeay M, Leys N. Heavy metal resistance in Cupriavidus metallidurans CH34 is governed by an intricate transcriptional network. Biometals (2011) 24:1133–1151.
SMb20626	transcriptional regulator, AraC family (IMGterm)	637191066	2.82	0.564	Cd	(2+)		328	25	COG2207	6	pfam00165		No	No	Rossbach S, Mai DJ, Carter EL, Sauviac L, Capela D, Bruand C, de Bruijn FJ. 2008. Response of Sinorhizobium meliloti to Elevated Concentrations of Cadmium and Zinc. Appl. Environ. Microbiol., 74: 4218-4221.
SMa1241	periplasmic nitrate reductase subunit NapE (IMGterm)	637180092	2.82	0.564	Cd	(2+)	napE	61	1	COG4459	1	pfam06796	TIGR02973	Yes	Yes	Rossbach S, Mai DJ, Carter EL, Sauviac L, Capela D, Bruand C, de Bruijn FJ. 2008. Response of Sinorhizobium meliloti to Elevated Concentrations of Cadmium and Zinc. Appl. Environ. Microbiol., 74: 4218-4221.
Rmet_5980	Heavy metal efflux pump CzcA	637975006	3.93	0.561429	Zn	(2+)	czcA	1063	11	COG3696	27	pfam00873	TIGR00914	No	Yes	Monsieurs P, Moors H, Houdt RV, Janssen PJ, Janssen A, Coninx I, Mergeay M, Leys N. Heavy metal resistance in Cupriavidus metallidurans CH34 is governed by an intricate transcriptional network. Biometals (2011) 24:1133–1151.
Rmet_6203	chromate resistance signal peptide protein	637975229	3.93	0.561429	Cr	(6+)	chrB1	324	4	COG4275	4	pfam09828		Yes	No	Monsieurs P, Moors H, Houdt RV, Janssen PJ, Janssen A, Coninx I, Mergeay M, Leys N. Heavy metal resistance in Cupriavidus metallidurans CH34 is governed by an intricate transcriptional network. Biometals (2011) 24:1133–1151.
Rmet_6108	hypothetical protein	637975134	3.92	0.56	Ni	(2+)	copK	94	0		5	pfam11525		Yes	No	Monsieurs P, Moors H, Houdt RV, Janssen PJ, Janssen A, Coninx I, Mergeay M, Leys N. Heavy metal resistance in Cupriavidus metallidurans CH34 is governed by an intricate transcriptional network. Biometals (2011) 24:1133–1151.
Rmet_6143	conserved hypothetical signal peptide protein	637975169	3.92	0.56	Zn	(2+)	mmrQ	81	0		0			Yes	No	Monsieurs P, Moors H, Houdt RV, Janssen PJ, Janssen A, Coninx I, Mergeay M, Leys N. Heavy metal resistance in Cupriavidus metallidurans CH34 is governed by an intricate transcriptional network. Biometals (2011) 24:1133–1151.
SMc01815	dihydropyrimidine dehydrogenase (NADP+) (EC 1.3.1.2) / dihydrouracil dehydrogenase (NAD+) (EC 1.3.1.1) (IMGterm)	637183264	2.8	0.56	Cd	(2+)		437	4	COG0167	4	pfam01180	TIGR01037	No	No	Rossbach S, Mai DJ, Carter EL, Sauviac L, Capela D, Bruand C, de Bruijn FJ. 2008. Response of Sinorhizobium meliloti to Elevated Concentrations of Cadmium and Zinc. Appl. Environ. Microbiol., 74: 4218-4221.
CC0482	methionine synthase (B12-independent) (EC 2.1.1.14) (IMGterm)	637086516	28.5	0.558824	Cr	(6+)		777	1	COG0620	1	pfam01717 pfam08267	TIGR01371	No	No	Hu P, Brodie EL, Suzuki Y, McAdams HH, Andersen GL. 2005. Whole-Genome Transcriptional Analysis of Heavy Metal Stresses in Caulobacter crescentus. J. Bacteriol., 187:8437-8449.
Rmet_5965	hypothetical protein	637974991	3.91	0.558571	Cd	(2+)	tnpA	92	0		0			No	No	Monsieurs P, Moors H, Houdt RV, Janssen PJ, Janssen A, Coninx I, Mergeay M, Leys N. Heavy metal resistance in Cupriavidus metallidurans CH34 is governed by an intricate transcriptional network. Biometals (2011) 24:1133–1151.
Rmet_1628	porin, Gram-negative type	637977012	3.9	0.557143	Sr	(2+)		354	13	COG3203	13	pfam00267		Yes	No	Monsieurs P, Moors H, Houdt RV, Janssen PJ, Janssen A, Coninx I, Mergeay M, Leys N. Heavy metal resistance in Cupriavidus metallidurans CH34 is governed by an intricate transcriptional network. Biometals (2011) 24:1133–1151.
NE0843	transcriptional regulator, MerR family (IMGterm)	637427214	5.57	0.557	Zn	(2+)	merR	141	23	COG0789	10	pfam00376 pfam09278	TIGR02051	No	No	Park S, Ely RL. 2008. Genome-wide transcriptional responses of Nitrosomonas europaea to zinc. Arch Microbiol., 189: 541–548.
NE2548	Bacterial outer membrane protein	637428856	5.57	0.557	Zn	(2+)		231	8	COG2885	7	pfam00691		Yes	No	Park S, Ely RL. 2008. Genome-wide transcriptional responses of Nitrosomonas europaea to zinc. Arch Microbiol., 189: 541–548.
SMb20510	galactonate dehydratase (EC 4.2.1.6) (IMGterm)	637190019	2.78	0.556	Cd	(2+)	dgoA	382	1	COG4948	1	pfam01188 pfam02746		No	No	Rossbach S, Mai DJ, Carter EL, Sauviac L, Capela D, Bruand C, de Bruijn FJ. 2008. Response of Sinorhizobium meliloti to Elevated Concentrations of Cadmium and Zinc. Appl. Environ. Microbiol., 74: 4218-4221.
Rmet_4187	hypothetical protein	637979610	3.88	0.554286	Se	(4+)	mmtQ	165	0		0			Yes	No	Monsieurs P, Moors H, Houdt RV, Janssen PJ, Janssen A, Coninx I, Mergeay M, Leys N. Heavy metal resistance in Cupriavidus metallidurans CH34 is governed by an intricate transcriptional network. Biometals (2011) 24:1133–1151.
SMb20679	tartronate semialdehyde reductase protein	637190914	2.77	0.554	Cd	(2+)	glxR	294	4	COG2084	4	pfam03446	TIGR01505	No	No	Rossbach S, Mai DJ, Carter EL, Sauviac L, Capela D, Bruand C, de Bruijn FJ. 2008. Response of Sinorhizobium meliloti to Elevated Concentrations of Cadmium and Zinc. Appl. Environ. Microbiol., 74: 4218-4221.
SO1047	hypothetical protein	637343005	55.29	0.5529	Co	(3+)		128	5	COG1380	5	pfam03788		Yes	Yes	Beliaev AS, Klingeman DM, Klappenbach JA, Wu L, Romine MF, Tiedje JM, Nealson KH, Fredrickson JK, Zhou J. 2005. Global Transcriptome Analysis of Shewanella oneidensis MR-1 Exposed to Different Terminal Electron Acceptors. J. Bacteriol., 187: 7138-7145.
Rmet_6108	hypothetical protein	637975134	3.87	0.552857	CU	(2+)	copK	94	0		5	pfam11525		Yes	No	Monsieurs P, Moors H, Houdt RV, Janssen PJ, Janssen A, Coninx I, Mergeay M, Leys N. Heavy metal resistance in Cupriavidus metallidurans CH34 is governed by an intricate transcriptional network. Biometals (2011) 24:1133–1151.
SO0958	alkyl hydroperoxide reductase, C subunit	637342924	54.81	0.5481	Mn	(4+)	ahpC	189	10	COG0450	10	pfam00578 pfam10417	TIGR03137	No	No	Beliaev AS, Klingeman DM, Klappenbach JA, Wu L, Romine MF, Tiedje JM, Nealson KH, Fredrickson JK, Zhou J. 2005. Global Transcriptome Analysis of Shewanella oneidensis MR-1 Exposed to Different Terminal Electron Acceptors. J. Bacteriol., 187: 7138-7145.
Rmet_4461	hypothetical protein	637979883	3.83	0.547143	Zn	(2+)	mmmQ	88	0		0			Yes	No	Monsieurs P, Moors H, Houdt RV, Janssen PJ, Janssen A, Coninx I, Mergeay M, Leys N. Heavy metal resistance in Cupriavidus metallidurans CH34 is governed by an intricate transcriptional network. Biometals (2011) 24:1133–1151.
Rmet_0331	protein tyrosine phosphatase (IMGterm)	637975705	3.82	0.545714	Co	(2+)	arsC2	170	13	COG0394	13	pfam01451		Yes	No	Monsieurs P, Moors H, Houdt RV, Janssen PJ, Janssen A, Coninx I, Mergeay M, Leys N. Heavy metal resistance in Cupriavidus metallidurans CH34 is governed by an intricate transcriptional network. Biometals (2011) 24:1133–1151.
Rmet_6115	copper resistance D	637975141	3.81	0.544286	CU	(2+)	copD1	305	6	COG1276	6	pfam05425		Yes	Yes	Monsieurs P, Moors H, Houdt RV, Janssen PJ, Janssen A, Coninx I, Mergeay M, Leys N. Heavy metal resistance in Cupriavidus metallidurans CH34 is governed by an intricate transcriptional network. Biometals (2011) 24:1133–1151.
Rmet_6108	hypothetical protein	637975134	3.81	0.544286	Cd	(2+)	copK	94	0		5	pfam11525		Yes	No	Monsieurs P, Moors H, Houdt RV, Janssen PJ, Janssen A, Coninx I, Mergeay M, Leys N. Heavy metal resistance in Cupriavidus metallidurans CH34 is governed by an intricate transcriptional network. Biometals (2011) 24:1133–1151.
SMb21489	cytochrome bo3 quinol oxidase subunit 3 (EC 1.10.3.-) (IMGterm)	637190845	2.72	0.544	Zn	(2+)	cyoC	210	2	COG1845	2	pfam00510	TIGR02842	No	Yes	Rossbach S, Mai DJ, Carter EL, Sauviac L, Capela D, Bruand C, de Bruijn FJ. 2008. Response of Sinorhizobium meliloti to Elevated Concentrations of Cadmium and Zinc. Appl. Environ. Microbiol., 74: 4218-4221.
Rmet_6187	Resolvase-like protein	637975213	3.8	0.542857	Hg	(2+)	tnpR	186	15	COG1961	9	pfam00239 pfam02796		No	No	Monsieurs P, Moors H, Houdt RV, Janssen PJ, Janssen A, Coninx I, Mergeay M, Leys N. Heavy metal resistance in Cupriavidus metallidurans CH34 is governed by an intricate transcriptional network. Biometals (2011) 24:1133–1151.
Rmet_2074	respiratory nitrate reductase alpha subunit apoprotein (IMGterm)	637977459	3.77	0.538571	Cr	(6+)	narG	1252	3	COG5013	3	pfam00384 pfam01568	TIGR01580	No	No	Monsieurs P, Moors H, Houdt RV, Janssen PJ, Janssen A, Coninx I, Mergeay M, Leys N. Heavy metal resistance in Cupriavidus metallidurans CH34 is governed by an intricate transcriptional network. Biometals (2011) 24:1133–1151.
Rmet_6143	conserved hypothetical signal peptide protein	637975169	3.77	0.538571	CU	(2+)	mmrQ	81	0		0			Yes	No	Monsieurs P, Moors H, Houdt RV, Janssen PJ, Janssen A, Coninx I, Mergeay M, Leys N. Heavy metal resistance in Cupriavidus metallidurans CH34 is governed by an intricate transcriptional network. Biometals (2011) 24:1133–1151.
Rmet_6112	Copper-resistance protein CopA	637975138	3.76	0.537143	CU	(2+)	copA1	614	9	COG2132	8	pfam00394 pfam07731 pfam07732	TIGR01480	Yes	No	Monsieurs P, Moors H, Houdt RV, Janssen PJ, Janssen A, Coninx I, Mergeay M, Leys N. Heavy metal resistance in Cupriavidus metallidurans CH34 is governed by an intricate transcriptional network. Biometals (2011) 24:1133–1151.
Rmet_5034	conserved hypothetical signal peptide protein	637980455	3.76	0.537143	Ag	(1+)	cusF	123	1	COG5569	1	pfam11604		Yes	Yes	Monsieurs P, Moors H, Houdt RV, Janssen PJ, Janssen A, Coninx I, Mergeay M, Leys N. Heavy metal resistance in Cupriavidus metallidurans CH34 is governed by an intricate transcriptional network. Biometals (2011) 24:1133–1151.
BC3310	Transporter, MFS superfamily	637420061	10.2	0.536842	Ag	(1+)		396	29	COG2814	1	pfam05977 pfam07690		Yes	Yes	Ganesh Babu MM, Sridhar J, Gunasekaran P. 2011. Global transcriptome analysis of Bacillus cereus ATCC 14579 in response to silver nitrate stress. J. Nanobiotechnology, 9: 49-61.
SO3840	RNA polymerase, sigma-24 subunit, RpoE (IMGterm)	637345606	17.1	0.534375	U	(6+)		177	42	COG1595	34	pfam04542 pfam08281	TIGR02937	No	No	Bencheikh-Latmani R, Williams SM, Haucke L, Criddle CS, Wu L, Zhou J, Tebo BM. Global Transcriptional Profiling of Shewanella oneidensis MR-1 during Cr(VI) and U(VI) Reduction. Appl. Environ. Microbiol. 2005, 71(11):7453-7460.
NE1931	RecX regulatory protein	637428265	5.33	0.533	Zn	(2+)	recX	146	1	COG2137	1	pfam02631		No	No	Park S, Ely RL. 2008. Genome-wide transcriptional responses of Nitrosomonas europaea to zinc. Arch Microbiol., 189: 541–548.
NE1282	ATP phosphoribosyltransferase regulatory subunit	637427631	5.32	0.532	Zn	(2+)		391	5	COG3705	0		TIGR00443	No	No	Park S, Ely RL. 2008. Genome-wide transcriptional responses of Nitrosomonas europaea to zinc. Arch Microbiol., 189: 541–548.
SMb21294	heat shock protein Hsp20 (IMGterm)	637190325	2.65	0.53	Cd	(2+)		168	12	COG0071	12	pfam00011		No	No	Rossbach S, Mai DJ, Carter EL, Sauviac L, Capela D, Bruand C, de Bruijn FJ. 2008. Response of Sinorhizobium meliloti to Elevated Concentrations of Cadmium and Zinc. Appl. Environ. Microbiol., 74: 4218-4221.
Rmet_0328	NADPH-dependent FMN reductase	637975702	3.7	0.528571	Co	(2+)	arsH	254	7	COG0431	7	pfam03358	TIGR02690	No	No	Monsieurs P, Moors H, Houdt RV, Janssen PJ, Janssen A, Coninx I, Mergeay M, Leys N. Heavy metal resistance in Cupriavidus metallidurans CH34 is governed by an intricate transcriptional network. Biometals (2011) 24:1133–1151.
SMb20508	L-arabinose-binding protein (IMGterm)	637190017	2.64	0.528	Cd	(2+)		327	3	COG1879	1	pfam00532		Yes	Yes	Rossbach S, Mai DJ, Carter EL, Sauviac L, Capela D, Bruand C, de Bruijn FJ. 2008. Response of Sinorhizobium meliloti to Elevated Concentrations of Cadmium and Zinc. Appl. Environ. Microbiol., 74: 4218-4221.
Rmet_6114	copper resistance protein CopC	637975140	3.67	0.524286	Cd	(2+)	copC1	132	5	COG2372	5	pfam04234		Yes	No	Monsieurs P, Moors H, Houdt RV, Janssen PJ, Janssen A, Coninx I, Mergeay M, Leys N. Heavy metal resistance in Cupriavidus metallidurans CH34 is governed by an intricate transcriptional network. Biometals (2011) 24:1133–1151.
Rmet_6113	copper resistance B precursor	637975139	3.67	0.524286	Zn	(2+)	copB1	495	7	COG3667	7	pfam05275		Yes	No	Monsieurs P, Moors H, Houdt RV, Janssen PJ, Janssen A, Coninx I, Mergeay M, Leys N. Heavy metal resistance in Cupriavidus metallidurans CH34 is governed by an intricate transcriptional network. Biometals (2011) 24:1133–1151.
NE1591	hypothetical protein	637427936	5.23	0.523	Zn	(2+)		98	0		11	pfam05016		No	No	Park S, Ely RL. 2008. Genome-wide transcriptional responses of Nitrosomonas europaea to zinc. Arch Microbiol., 189: 541–548.
Rmet_4596	outer membrane efflux protein	637980017	3.66	0.522857	Zn	(2+)	czcC2	431	22	COG1538	22	pfam02321		Yes	No	Monsieurs P, Moors H, Houdt RV, Janssen PJ, Janssen A, Coninx I, Mergeay M, Leys N. Heavy metal resistance in Cupriavidus metallidurans CH34 is governed by an intricate transcriptional network. Biometals (2011) 24:1133–1151.
Rmet_6173	Mercuric transport protein periplasmic component	637975199	3.66	0.522857	Cd	(2+)	merP	91	20	COG2608	20	pfam00403	TIGR00003 TIGR02052	Yes	No	Monsieurs P, Moors H, Houdt RV, Janssen PJ, Janssen A, Coninx I, Mergeay M, Leys N. Heavy metal resistance in Cupriavidus metallidurans CH34 is governed by an intricate transcriptional network. Biometals (2011) 24:1133–1151.
Rmet_6346	hypothetical protein	637975372	3.66	0.522857	Cd	(2+)	merP	75	0		0			No	No	Monsieurs P, Moors H, Houdt RV, Janssen PJ, Janssen A, Coninx I, Mergeay M, Leys N. Heavy metal resistance in Cupriavidus metallidurans CH34 is governed by an intricate transcriptional network. Biometals (2011) 24:1133–1151.
SMa1079	TspO Tryptophan rich sensory protein homologue	637179999	2.61	0.522	Cd	(2+)	tspO	180	2	COG3476	3	pfam03073		No	Yes	Rossbach S, Mai DJ, Carter EL, Sauviac L, Capela D, Bruand C, de Bruijn FJ. 2008. Response of Sinorhizobium meliloti to Elevated Concentrations of Cadmium and Zinc. Appl. Environ. Microbiol., 74: 4218-4221.
CC2140	5,10-methylenetetrahydrofolate reductase (NAD(P)) (EC 1.5.1.20) (IMGterm)	637088184	26.6	0.521569	Cr	(6+)		314	3	COG0685	3	pfam02219	TIGR00676	Yes	No	Hu P, Brodie EL, Suzuki Y, McAdams HH, Andersen GL. 2005. Whole-Genome Transcriptional Analysis of Heavy Metal Stresses in Caulobacter crescentus. J. Bacteriol., 187:8437-8449.
Rmet_5982	outer membrane efflux protein	637975008	3.64	0.52	Cd	(2+)	czcC	418	22	COG1538	22	pfam02321		Yes	No	Monsieurs P, Moors H, Houdt RV, Janssen PJ, Janssen A, Coninx I, Mergeay M, Leys N. Heavy metal resistance in Cupriavidus metallidurans CH34 is governed by an intricate transcriptional network. Biometals (2011) 24:1133–1151.
NE0642	phosphoribosyl-AMP cyclohydrolase (EC 3.5.4.19) (IMGterm)	637427018	5.19	0.519	Zn	(2+)	hisI	129	1	COG0139	1	pfam01502		No	No	Park S, Ely RL. 2008. Genome-wide transcriptional responses of Nitrosomonas europaea to zinc. Arch Microbiol., 189: 541–548.
BSU25780	thioredoxin-coupled arsenate reductase	646319151	198.56	0.517083	As	(5+)	arsC	139	13	COG0394	13	pfam01451	TIGR02691	No	No	Moore CM, Gaballa A, Hui M, Ye RW, Helmann JD. Genetic and physiological responses of Bacillus subtilis to metal ion stress. Molecular Microbiology (2005) 57: 27–40.
NE0840	mercury transport protein	637427211	5.17	0.517	Zn	(2+)	merC	140	0		1	pfam03203		Yes	Yes	Park S, Ely RL. 2008. Genome-wide transcriptional responses of Nitrosomonas europaea to zinc. Arch Microbiol., 189: 541–548.
Rmet_6115	copper resistance D	637975141	3.57	0.51	Cd	(2+)	copD1	305	6	COG1276	6	pfam05425		Yes	Yes	Monsieurs P, Moors H, Houdt RV, Janssen PJ, Janssen A, Coninx I, Mergeay M, Leys N. Heavy metal resistance in Cupriavidus metallidurans CH34 is governed by an intricate transcriptional network. Biometals (2011) 24:1133–1151.
SMc00818	transcriptional regulator, LysR family (IMGterm)	637181552	2.55	0.51	Cd	(2+)	oxyR	311	70	COG0583	66	pfam00126 pfam03466		No	No	Rossbach S, Mai DJ, Carter EL, Sauviac L, Capela D, Bruand C, de Bruijn FJ. 2008. Response of Sinorhizobium meliloti to Elevated Concentrations of Cadmium and Zinc. Appl. Environ. Microbiol., 74: 4218-4221.
Krad_2779	short-chain dehydrogenase/reductase SDR	640826425	241.7	0.507773	Cu	(2+)		292	15	COG0300	39	pfam00106		No	No	Bagwell CE, Hixson KK, Milliken CE, Lopez-Ferrer D, Weitz KK (2010) Proteomic and Physiological Responses of Kineococcus radiotolerans to Copper. PLoS ONE 5(8): e12427.
Rmet_6112	Copper-resistance protein CopA	637975138	3.55	0.507143	Ni	(2+)	copA1	614	9	COG2132	8	pfam00394 pfam07731 pfam07732	TIGR01480	Yes	No	Monsieurs P, Moors H, Houdt RV, Janssen PJ, Janssen A, Coninx I, Mergeay M, Leys N. Heavy metal resistance in Cupriavidus metallidurans CH34 is governed by an intricate transcriptional network. Biometals (2011) 24:1133–1151.
BC2069	Acetyltransferase	637418848	9.63	0.506842	Ag	(1+)		140	0		40	pfam00583		No	No	Ganesh Babu MM, Sridhar J, Gunasekaran P. 2011. Global transcriptome analysis of Bacillus cereus ATCC 14579 in response to silver nitrate stress. J. Nanobiotechnology, 9: 49-61.
Rmet_6111	two component heavy metal response transcriptional regulator, winged helix family (IMGterm)	637975137	3.54	0.505714	CU	(2+)	copR1	228	49	COG0745	47	pfam00072 pfam00486	TIGR01387	No	No	Monsieurs P, Moors H, Houdt RV, Janssen PJ, Janssen A, Coninx I, Mergeay M, Leys N. Heavy metal resistance in Cupriavidus metallidurans CH34 is governed by an intricate transcriptional network. Biometals (2011) 24:1133–1151.
Rmet_0239	hypothetical protein	637975612	3.53	0.504286	As	(3+)		266	0		2	pfam09694	TIGR02001	Yes	No	Monsieurs P, Moors H, Houdt RV, Janssen PJ, Janssen A, Coninx I, Mergeay M, Leys N. Heavy metal resistance in Cupriavidus metallidurans CH34 is governed by an intricate transcriptional network. Biometals (2011) 24:1133–1151.
Rmet_6296	Lytic transglycosylase, catalytic	637975322	3.52	0.502857	Zn	(2+)	pilT	140	3	COG0741	5	pfam01464		Yes	No	Monsieurs P, Moors H, Houdt RV, Janssen PJ, Janssen A, Coninx I, Mergeay M, Leys N. Heavy metal resistance in Cupriavidus metallidurans CH34 is governed by an intricate transcriptional network. Biometals (2011) 24:1133–1151.
Rmet_4026	periplasmic ligand-binding sensor protein	637979450	3.52	0.502857	Zn	(2+)		239	1	COG3416	1	pfam09849		No	No	Monsieurs P, Moors H, Houdt RV, Janssen PJ, Janssen A, Coninx I, Mergeay M, Leys N. Heavy metal resistance in Cupriavidus metallidurans CH34 is governed by an intricate transcriptional network. Biometals (2011) 24:1133–1151.
PA3517	3-carboxy-cis,cis-muconate cycloisomerase (EC 5.5.1.2) (IMGterm)	637053937	231	0.502174	CU	(2+)		477	2	COG0015	2	pfam00206 pfam10397	TIGR00928	No	No	Teitzel GM, Geddie A, De Long SK, Kirisits MJ, Whiteley M, Parsek MR. 2006. Survival and Growth in the Presence of Elevated Copper: Transcriptional Profiling of Copper-Stressed Pseudomonas aeruginosa. J. Bacteriol., 188: 7242-7256.
SO4484	cytochrome c-type protein Shp	637346200	16	0.5	Cr	(6+)		144	0		3	pfam09086		Yes	Yes	Bencheikh-Latmani R, Williams SM, Haucke L, Criddle CS, Wu L, Zhou J, Tebo BM. Global Transcriptional Profiling of Shewanella oneidensis MR-1 during Cr(VI) and U(VI) Reduction. Appl. Environ. Microbiol. 2005, 71(11):7453-7460.
cg2838	Predicted dithiol-disulfide isomerase	639317072	5.5	0.5	Cd	(2+)		266	3	COG2761	12	pfam01323		Yes	No	Fanous A, Weiss W, Görg A, Jacob F, Parlar H. 2008. A proteome analysis of the cadmium and mercury response in Corynebacterium glutamicum. Proteomics, 8: 4976–4986.
Rmet_6143	conserved hypothetical signal peptide protein	637975169	3.5	0.5	Ni	(2+)	mmrQ	81	0		0			Yes	No	Monsieurs P, Moors H, Houdt RV, Janssen PJ, Janssen A, Coninx I, Mergeay M, Leys N. Heavy metal resistance in Cupriavidus metallidurans CH34 is governed by an intricate transcriptional network. Biometals (2011) 24:1133–1151.
Rmet_0331	protein tyrosine phosphatase (IMGterm)	637975705	3.47	0.495714	As	(3+)	arsC2	170	13	COG0394	13	pfam01451		Yes	No	Monsieurs P, Moors H, Houdt RV, Janssen PJ, Janssen A, Coninx I, Mergeay M, Leys N. Heavy metal resistance in Cupriavidus metallidurans CH34 is governed by an intricate transcriptional network. Biometals (2011) 24:1133–1151.
Rmet_4908	hypothetical protein	637980329	3.46	0.494286	Se	(4+)	mmsQ	165	0		0			Yes	No	Monsieurs P, Moors H, Houdt RV, Janssen PJ, Janssen A, Coninx I, Mergeay M, Leys N. Heavy metal resistance in Cupriavidus metallidurans CH34 is governed by an intricate transcriptional network. Biometals (2011) 24:1133–1151.
NE0963	tRNA (5-methylaminomethyl-2-thiouridylate)-methyltransferase (EC 2.1.1.61) (IMGterm)	637427334	4.94	0.494	Zn	(2+)	trmU	362	1	COG0482	1	pfam03054	TIGR00420	No	No	Park S, Ely RL. 2008. Genome-wide transcriptional responses of Nitrosomonas europaea to zinc. Arch Microbiol., 189: 541–548.
SMb21507	amino acid transporter, exporter protein	637190865	2.47	0.494	Zn	(2+)		218	5	COG1280	8	pfam01810		No	Yes	Rossbach S, Mai DJ, Carter EL, Sauviac L, Capela D, Bruand C, de Bruijn FJ. 2008. Response of Sinorhizobium meliloti to Elevated Concentrations of Cadmium and Zinc. Appl. Environ. Microbiol., 74: 4218-4221.
CC2886	Tryptophan 2,3-dioxygenase holoenzyme (EC 1.13.11.11) / Tryptophan 2,3-dioxygenase apoenzyme (EC 1.13.11.11) (IMGterm)	637088940	25.1785	0.493696	Cr	(6+)		263	1	COG3483	1	pfam03301	TIGR03036	No	No	Hu P, Brodie EL, Suzuki Y, McAdams HH, Andersen GL. 2005. Whole-Genome Transcriptional Analysis of Heavy Metal Stresses in Caulobacter crescentus. J. Bacteriol., 187:8437-8449.
Rmet_5020	thioesterase superfamily	637980441	3.45	0.492857	Cs	(1+)		143	4	COG2050	9	pfam03061	TIGR00369	No	No	Monsieurs P, Moors H, Houdt RV, Janssen PJ, Janssen A, Coninx I, Mergeay M, Leys N. Heavy metal resistance in Cupriavidus metallidurans CH34 is governed by an intricate transcriptional network. Biometals (2011) 24:1133–1151.
SMb21575	transport protein	637190542	2.46	0.492	Cd	(2+)		401	29	COG2814	35	pfam07690		No	Yes	Rossbach S, Mai DJ, Carter EL, Sauviac L, Capela D, Bruand C, de Bruijn FJ. 2008. Response of Sinorhizobium meliloti to Elevated Concentrations of Cadmium and Zinc. Appl. Environ. Microbiol., 74: 4218-4221.
Rmet_1603	Alkylhydroperoxidase AhpD core	637976987	3.44	0.491429	Se	(4+)		179	4	COG2128	8	pfam02627	TIGR00778 TIGR01926	No	No	Monsieurs P, Moors H, Houdt RV, Janssen PJ, Janssen A, Coninx I, Mergeay M, Leys N. Heavy metal resistance in Cupriavidus metallidurans CH34 is governed by an intricate transcriptional network. Biometals (2011) 24:1133–1151.
SMa0226	hypothetical protein	637179536	2.45	0.49	Cd	(2+)		359	2	COG2133	2	pfam07995		No	No	Rossbach S, Mai DJ, Carter EL, Sauviac L, Capela D, Bruand C, de Bruijn FJ. 2008. Response of Sinorhizobium meliloti to Elevated Concentrations of Cadmium and Zinc. Appl. Environ. Microbiol., 74: 4218-4221.
Rmet_6113	copper resistance B precursor	637975139	3.42	0.488571	Cd	(2+)	copB1	495	7	COG3667	7	pfam05275		Yes	No	Monsieurs P, Moors H, Houdt RV, Janssen PJ, Janssen A, Coninx I, Mergeay M, Leys N. Heavy metal resistance in Cupriavidus metallidurans CH34 is governed by an intricate transcriptional network. Biometals (2011) 24:1133–1151.
Rmet_5975	hypothetical protein	637975001	3.42	0.488571	Cd	(2+)	czcJ	92	0		0			Yes	Yes	Monsieurs P, Moors H, Houdt RV, Janssen PJ, Janssen A, Coninx I, Mergeay M, Leys N. Heavy metal resistance in Cupriavidus metallidurans CH34 is governed by an intricate transcriptional network. Biometals (2011) 24:1133–1151.
CC2644	PhoH-related protein	637088700	24.8985	0.488205	Cr	(6+)		250	4	COG1702	6	pfam02562		No	No	Hu P, Brodie EL, Suzuki Y, McAdams HH, Andersen GL. 2005. Whole-Genome Transcriptional Analysis of Heavy Metal Stresses in Caulobacter crescentus. J. Bacteriol., 187:8437-8449.
NE1209	ATPase component ABC-type multidrug transport system	637427564	4.87	0.487	Zn	(2+)		590	21	COG1131	113	pfam00005		No	No	Park S, Ely RL. 2008. Genome-wide transcriptional responses of Nitrosomonas europaea to zinc. Arch Microbiol., 189: 541–548.
CC2137	methionine synthase (B12-dependent) (EC 2.1.1.13) (IMGterm)	637088181	24.8	0.486275	Cr	(6+)		899	1	COG1410	1	pfam00809 pfam02310 pfam02607 pfam02965	TIGR02082	No	No	Hu P, Brodie EL, Suzuki Y, McAdams HH, Andersen GL. 2005. Whole-Genome Transcriptional Analysis of Heavy Metal Stresses in Caulobacter crescentus. J. Bacteriol., 187:8437-8449.
SMc02576	HYPOTHETICAL ACETYLTRANSFERASE PROTEIN	637180830	2.42	0.484	Cd	(2+)		173	5	COG1670	40	pfam00583		No	No	Rossbach S, Mai DJ, Carter EL, Sauviac L, Capela D, Bruand C, de Bruijn FJ. 2008. Response of Sinorhizobium meliloti to Elevated Concentrations of Cadmium and Zinc. Appl. Environ. Microbiol., 74: 4218-4221.
Rmet_5391	hypothetical protein	637980809	3.37	0.481429	Mn	(4+)		141	4	COG5591	0			Yes	No	Monsieurs P, Moors H, Houdt RV, Janssen PJ, Janssen A, Coninx I, Mergeay M, Leys N. Heavy metal resistance in Cupriavidus metallidurans CH34 is governed by an intricate transcriptional network. Biometals (2011) 24:1133–1151.
Rmet_0329	arsenate reductase	637975703	3.36	0.48	As	(3+)	arsC1	140	10	COG1393	10	pfam03960	TIGR00014	No	No	Monsieurs P, Moors H, Houdt RV, Janssen PJ, Janssen A, Coninx I, Mergeay M, Leys N. Heavy metal resistance in Cupriavidus metallidurans CH34 is governed by an intricate transcriptional network. Biometals (2011) 24:1133–1151.
Rmet_6186	diguanylate phosphodiesterase (EAL domain)	637975212	3.36	0.48	Hg	(2+)	urf -2	329	26	COG2200	16	pfam00563 pfam11809		No	No	Monsieurs P, Moors H, Houdt RV, Janssen PJ, Janssen A, Coninx I, Mergeay M, Leys N. Heavy metal resistance in Cupriavidus metallidurans CH34 is governed by an intricate transcriptional network. Biometals (2011) 24:1133–1151.
Rmet_5979	cation diffusion facilitator family transporter	637975005	3.35	0.478571	Cd	(2+)	czcD	316	13	COG1230	17	pfam01545	TIGR01297	No	Yes	Monsieurs P, Moors H, Houdt RV, Janssen PJ, Janssen A, Coninx I, Mergeay M, Leys N. Heavy metal resistance in Cupriavidus metallidurans CH34 is governed by an intricate transcriptional network. Biometals (2011) 24:1133–1151.
Rmet_5965	hypothetical protein	637974991	3.33	0.475714	Zn	(2+)	tnpA	92	0		0			No	No	Monsieurs P, Moors H, Houdt RV, Janssen PJ, Janssen A, Coninx I, Mergeay M, Leys N. Heavy metal resistance in Cupriavidus metallidurans CH34 is governed by an intricate transcriptional network. Biometals (2011) 24:1133–1151.
NE1007	Response regulator receiver domain	637427378	4.71	0.471	Zn	(2+)	pilH	121	9	COG3706	6	pfam00072		No	No	Park S, Ely RL. 2008. Genome-wide transcriptional responses of Nitrosomonas europaea to zinc. Arch Microbiol., 189: 541–548.
NE0475	Helix-turn-helix protein, CopG family	637426854	4.71	0.471	Zn	(2+)		73	0		7	pfam01402		No	No	Park S, Ely RL. 2008. Genome-wide transcriptional responses of Nitrosomonas europaea to zinc. Arch Microbiol., 189: 541–548.
Krad_2472	amine oxidase	640826124	223.65	0.469853	Cu	(2+)		459	1	COG1231	5	pfam01593		No	No	Bagwell CE, Hixson KK, Milliken CE, Lopez-Ferrer D, Weitz KK (2010) Proteomic and Physiological Responses of Kineococcus radiotolerans to Copper. PLoS ONE 5(8): e12427.
Rmet_3620	Peptidase S1C, Do	637979043	3.28	0.468571	Zn	(2+)	mucD	487	21	COG0265	18	pfam00089 pfam00595	TIGR02037	Yes	Yes	Monsieurs P, Moors H, Houdt RV, Janssen PJ, Janssen A, Coninx I, Mergeay M, Leys N. Heavy metal resistance in Cupriavidus metallidurans CH34 is governed by an intricate transcriptional network. Biometals (2011) 24:1133–1151.
Rmet_4461	hypothetical protein	637979883	3.28	0.468571	Cd	(2+)	mmmQ	88	0		0			Yes	No	Monsieurs P, Moors H, Houdt RV, Janssen PJ, Janssen A, Coninx I, Mergeay M, Leys N. Heavy metal resistance in Cupriavidus metallidurans CH34 is governed by an intricate transcriptional network. Biometals (2011) 24:1133–1151.
NE0220	TPR repeat	637426598	4.68	0.468	Zn	(2+)		275	3	COG1729	3	pfam07719	TIGR02795	Yes	No	Park S, Ely RL. 2008. Genome-wide transcriptional responses of Nitrosomonas europaea to zinc. Arch Microbiol., 189: 541–548.
NE0853	sulfite reductase (NADPH) alpha subunit (EC 1.8.1.2) (IMGterm)	637427224	4.67	0.467	Zn	(2+)	yvgR	611	2	COG0369	2	pfam00175 pfam00258 pfam00667	TIGR01931	No	No	Park S, Ely RL. 2008. Genome-wide transcriptional responses of Nitrosomonas europaea to zinc. Arch Microbiol., 189: 541–548.
SMb20681	glyoxylate carboligase protein	637190916	2.33	0.466	Cd	(2+)	gcl	594	7	COG3960	18	pfam00205 pfam02775 pfam02776	TIGR01504	No	No	Rossbach S, Mai DJ, Carter EL, Sauviac L, Capela D, Bruand C, de Bruijn FJ. 2008. Response of Sinorhizobium meliloti to Elevated Concentrations of Cadmium and Zinc. Appl. Environ. Microbiol., 74: 4218-4221.
Rmet_4102	transcriptional regulator, TetR family (IMGterm)	637979525	3.26	0.465714	Co	(2+)		211	51	COG1309	61	pfam00440		No	No	Monsieurs P, Moors H, Houdt RV, Janssen PJ, Janssen A, Coninx I, Mergeay M, Leys N. Heavy metal resistance in Cupriavidus metallidurans CH34 is governed by an intricate transcriptional network. Biometals (2011) 24:1133–1151.
Rmet_5975	hypothetical protein	637975001	3.26	0.465714	CU	(2+)	czcJ	92	0		0			Yes	Yes	Monsieurs P, Moors H, Houdt RV, Janssen PJ, Janssen A, Coninx I, Mergeay M, Leys N. Heavy metal resistance in Cupriavidus metallidurans CH34 is governed by an intricate transcriptional network. Biometals (2011) 24:1133–1151.
SO4483	cytochrome b, putative	637346199	14.9	0.465625	U	(6+)		198	7	COG3658	3	pfam01292		No	Yes	Bencheikh-Latmani R, Williams SM, Haucke L, Criddle CS, Wu L, Zhou J, Tebo BM. Global Transcriptional Profiling of Shewanella oneidensis MR-1 during Cr(VI) and U(VI) Reduction. Appl. Environ. Microbiol. 2005, 71(11):7453-7460.
SMb20955	endo-1,3(4)-beta-glucanase (EC:3.2.1.6) (IMGterm)	637190607	2.32	0.464	Zn	(2+)	exoK	269	1	COG2273	1	pfam00722		Yes	Yes	Rossbach S, Mai DJ, Carter EL, Sauviac L, Capela D, Bruand C, de Bruijn FJ. 2008. Response of Sinorhizobium meliloti to Elevated Concentrations of Cadmium and Zinc. Appl. Environ. Microbiol., 74: 4218-4221.
SMa1079	TspO Tryptophan rich sensory protein homologue	637179999	2.32	0.464	Zn	(2+)	tspO	180	2	COG3476	3	pfam03073		No	Yes	Rossbach S, Mai DJ, Carter EL, Sauviac L, Capela D, Bruand C, de Bruijn FJ. 2008. Response of Sinorhizobium meliloti to Elevated Concentrations of Cadmium and Zinc. Appl. Environ. Microbiol., 74: 4218-4221.
SO3300	cytochrome c	637345110	46.32	0.4632	Mn	(4+)		126	0		0			Yes	No	Beliaev AS, Klingeman DM, Klappenbach JA, Wu L, Romine MF, Tiedje JM, Nealson KH, Fredrickson JK, Zhou J. 2005. Global Transcriptome Analysis of Shewanella oneidensis MR-1 Exposed to Different Terminal Electron Acceptors. J. Bacteriol., 187: 7138-7145.
Rmet_4370	Alcohol dehydrogenase GroES-like protein	637979791	3.22	0.46	As	(3+)		338	11	COG0604	20	pfam00107 pfam08240	TIGR02817	No	No	Monsieurs P, Moors H, Houdt RV, Janssen PJ, Janssen A, Coninx I, Mergeay M, Leys N. Heavy metal resistance in Cupriavidus metallidurans CH34 is governed by an intricate transcriptional network. Biometals (2011) 24:1133–1151.
Rmet_5668	copper resistance D	637981087	3.22	0.46	CU	(2+)	copD2	299	6	COG1276	6	pfam05425		Yes	Yes	Monsieurs P, Moors H, Houdt RV, Janssen PJ, Janssen A, Coninx I, Mergeay M, Leys N. Heavy metal resistance in Cupriavidus metallidurans CH34 is governed by an intricate transcriptional network. Biometals (2011) 24:1133–1151.
Rmet_3522	alpha/beta hydrolase fold	637978939	3.22	0.46	Ag	(1+)	pldB	302	5	COG2267	3	pfam12146		No	No	Monsieurs P, Moors H, Houdt RV, Janssen PJ, Janssen A, Coninx I, Mergeay M, Leys N. Heavy metal resistance in Cupriavidus metallidurans CH34 is governed by an intricate transcriptional network. Biometals (2011) 24:1133–1151.
Rmet_3720	sulfate permease	637979143	3.21	0.458571	Zn	(2+)		586	5	COG0659	4	pfam00916 pfam01740	TIGR00815	Yes	Yes	Monsieurs P, Moors H, Houdt RV, Janssen PJ, Janssen A, Coninx I, Mergeay M, Leys N. Heavy metal resistance in Cupriavidus metallidurans CH34 is governed by an intricate transcriptional network. Biometals (2011) 24:1133–1151.
EF1533	hypothetical protein	637414760	41.711	0.458363	CU	(2+)		125	7	COG5294	8	pfam06486	TIGR01655	Yes	Yes	Reyes-Jara A, Latorre M, López G, Bourgogne A, Murray BE, Cambiazo V, González M. 2010. Genome-wide transcriptome analysis of the adaptive response of Enterococcus faecalis to copper exposure. Biometals, 23:1105–1112.
NE2331	RNA polymerase, sigma-24 subunit, RpoE (IMGterm)	637428647	4.58	0.458	Zn	(2+)	rpoE1	200	42	COG1595	34	pfam04542 pfam08281	TIGR02937 TIGR02939	No	No	Park S, Ely RL. 2008. Genome-wide transcriptional responses of Nitrosomonas europaea to zinc. Arch Microbiol., 189: 541–548.
SMc04053	hypothetical protein	637183661	2.29	0.458	Cd	(2+)		157	0		1	pfam07617		No	No	Rossbach S, Mai DJ, Carter EL, Sauviac L, Capela D, Bruand C, de Bruijn FJ. 2008. Response of Sinorhizobium meliloti to Elevated Concentrations of Cadmium and Zinc. Appl. Environ. Microbiol., 74: 4218-4221.
Rmet_5389	oxidoreductase FAD/NAD(P)-binding	637980807	3.19	0.455714	Co	(2+)		732	3	COG0369 COG3182	2	pfam00175 pfam00258 pfam00970		Yes	Yes	Monsieurs P, Moors H, Houdt RV, Janssen PJ, Janssen A, Coninx I, Mergeay M, Leys N. Heavy metal resistance in Cupriavidus metallidurans CH34 is governed by an intricate transcriptional network. Biometals (2011) 24:1133–1151.
Rmet_1957	gamma-glutamyltransferase 1 (EC:2.3.2.2). Threonine peptidase. MEROPS family T03 (IMGterm)	637977340	3.19	0.455714	Hg	(2+)		616	4	COG0405	4	pfam01019	TIGR00066	No	No	Monsieurs P, Moors H, Houdt RV, Janssen PJ, Janssen A, Coninx I, Mergeay M, Leys N. Heavy metal resistance in Cupriavidus metallidurans CH34 is governed by an intricate transcriptional network. Biometals (2011) 24:1133–1151.
NE0838	transcriptional regulator, MerR family (IMGterm)	637427209	4.54	0.454	Zn	(2+)	merD	121	23	COG0789	0		TIGR02054	No	No	Park S, Ely RL. 2008. Genome-wide transcriptional responses of Nitrosomonas europaea to zinc. Arch Microbiol., 189: 541–548.
Rmet_3904	serine protein kinase, PrkA (IMGterm)	637979323	3.17	0.452857	As	(3+)	yeaG	640	4	COG2766	4	pfam06798 pfam08298		No	No	Monsieurs P, Moors H, Houdt RV, Janssen PJ, Janssen A, Coninx I, Mergeay M, Leys N. Heavy metal resistance in Cupriavidus metallidurans CH34 is governed by an intricate transcriptional network. Biometals (2011) 24:1133–1151.
NE0414	SSU ribosomal protein S14P (IMGterm)	637426794	4.51	0.451	Zn	(2+)		101	4	COG0199	4	pfam00253		No	No	Park S, Ely RL. 2008. Genome-wide transcriptional responses of Nitrosomonas europaea to zinc. Arch Microbiol., 189: 541–548.
Rmet_1379	transcriptional regulator, LysR family (IMGterm)	637976763	3.15	0.45	Cr	(6+)	cysB	316	70	COG0583	66	pfam00126 pfam03466		No	No	Monsieurs P, Moors H, Houdt RV, Janssen PJ, Janssen A, Coninx I, Mergeay M, Leys N. Heavy metal resistance in Cupriavidus metallidurans CH34 is governed by an intricate transcriptional network. Biometals (2011) 24:1133–1151.
CC0414	hypothetical protein	637086447	22.9108	0.449232	Cd	(2+)		178	3	COG2335	3	pfam02469		Yes	No	Hu P, Brodie EL, Suzuki Y, McAdams HH, Andersen GL. 2005. Whole-Genome Transcriptional Analysis of Heavy Metal Stresses in Caulobacter crescentus. J. Bacteriol., 187:8437-8449.
Rmet_5390	hypothetical protein	637980808	3.14	0.448571	Co	(2+)		155	0		7	pfam10029		Yes	No	Monsieurs P, Moors H, Houdt RV, Janssen PJ, Janssen A, Coninx I, Mergeay M, Leys N. Heavy metal resistance in Cupriavidus metallidurans CH34 is governed by an intricate transcriptional network. Biometals (2011) 24:1133–1151.
Rmet_0241	ammonium transporter (TC 1.A.11) (IMGterm)	637975614	3.13	0.447143	Mn	(4+)	amtB	510	4	COG0004	4	pfam00909	TIGR00836	Yes	Yes	Monsieurs P, Moors H, Houdt RV, Janssen PJ, Janssen A, Coninx I, Mergeay M, Leys N. Heavy metal resistance in Cupriavidus metallidurans CH34 is governed by an intricate transcriptional network. Biometals (2011) 24:1133–1151.
Rmet_4594	Heavy metal translocating P-type ATPase	637980015	3.13	0.447143	As	(3+)	zntA	794	24	COG2217	15	pfam00122 pfam00702	TIGR01494 TIGR01525	No	Yes	Monsieurs P, Moors H, Houdt RV, Janssen PJ, Janssen A, Coninx I, Mergeay M, Leys N. Heavy metal resistance in Cupriavidus metallidurans CH34 is governed by an intricate transcriptional network. Biometals (2011) 24:1133–1151.
Rmet_2541	benzoate transporter	637977940	3.13	0.447143	As	(3+)	ydcO	395	1	COG3135	1	pfam03594	TIGR00843	No	Yes	Monsieurs P, Moors H, Houdt RV, Janssen PJ, Janssen A, Coninx I, Mergeay M, Leys N. Heavy metal resistance in Cupriavidus metallidurans CH34 is governed by an intricate transcriptional network. Biometals (2011) 24:1133–1151.
Rmet_4684	protein of unknown function DUF692	637980105	3.13	0.447143	Ag	(1+)	daxB	278	8	COG3220	8	pfam05114		No	No	Monsieurs P, Moors H, Houdt RV, Janssen PJ, Janssen A, Coninx I, Mergeay M, Leys N. Heavy metal resistance in Cupriavidus metallidurans CH34 is governed by an intricate transcriptional network. Biometals (2011) 24:1133–1151.
Rmet_5390	hypothetical protein	637980808	3.13	0.447143	Mn	(4+)		155	0		7	pfam10029		Yes	No	Monsieurs P, Moors H, Houdt RV, Janssen PJ, Janssen A, Coninx I, Mergeay M, Leys N. Heavy metal resistance in Cupriavidus metallidurans CH34 is governed by an intricate transcriptional network. Biometals (2011) 24:1133–1151.
Rmet_6107	hypothetical protein	637975133	3.13	0.447143	Co	(2+)	copM	136	0		0			Yes	Yes	Monsieurs P, Moors H, Houdt RV, Janssen PJ, Janssen A, Coninx I, Mergeay M, Leys N. Heavy metal resistance in Cupriavidus metallidurans CH34 is governed by an intricate transcriptional network. Biometals (2011) 24:1133–1151.
CC2724	metal ion efflux RND protein family	637088779	22.7752	0.446573	Cd	(2+)		1080	11	COG3696	27	pfam00873	TIGR00914	No	Yes	Hu P, Brodie EL, Suzuki Y, McAdams HH, Andersen GL. 2005. Whole-Genome Transcriptional Analysis of Heavy Metal Stresses in Caulobacter crescentus. J. Bacteriol., 187:8437-8449.
NE2498	hypothetical protein	637428806	4.46	0.446	Zn	(2+)		268	0		1	pfam04383		No	No	Park S, Ely RL. 2008. Genome-wide transcriptional responses of Nitrosomonas europaea to zinc. Arch Microbiol., 189: 541–548.
Rmet_4461	hypothetical protein	637979883	3.11	0.444286	CU	(2+)	mmmQ	88	0		0			Yes	No	Monsieurs P, Moors H, Houdt RV, Janssen PJ, Janssen A, Coninx I, Mergeay M, Leys N. Heavy metal resistance in Cupriavidus metallidurans CH34 is governed by an intricate transcriptional network. Biometals (2011) 24:1133–1151.
SMc00045	CYTOCHROME C SIGNAL PEPTIDE PROTEIN	637181767	2.22	0.444	Zn	(2+)	cycF	149	2	COG3909	2	pfam01322		Yes	No	Rossbach S, Mai DJ, Carter EL, Sauviac L, Capela D, Bruand C, de Bruijn FJ. 2008. Response of Sinorhizobium meliloti to Elevated Concentrations of Cadmium and Zinc. Appl. Environ. Microbiol., 74: 4218-4221.
SO3493	RND multidrug efflux membrane fusion protein HlyD	637345297	44.29	0.4429	Mn	(4+)	mexE	476	50	COG0845	48	pfam00529	TIGR01730	No	No	Beliaev AS, Klingeman DM, Klappenbach JA, Wu L, Romine MF, Tiedje JM, Nealson KH, Fredrickson JK, Zhou J. 2005. Global Transcriptome Analysis of Shewanella oneidensis MR-1 Exposed to Different Terminal Electron Acceptors. J. Bacteriol., 187: 7138-7145.
Rmet_6178	Resolvase-like protein	637975204	3.1	0.442857	Hg	(2+)	tnpR	160	15	COG1961	9	pfam00239 pfam02796		No	No	Monsieurs P, Moors H, Houdt RV, Janssen PJ, Janssen A, Coninx I, Mergeay M, Leys N. Heavy metal resistance in Cupriavidus metallidurans CH34 is governed by an intricate transcriptional network. Biometals (2011) 24:1133–1151.
Rmet_4599	Resolvase-like protein	637980020	3.1	0.442857	Hg	(2+)	tnpR	186	15	COG1961	9	pfam00239 pfam02796		No	No	Monsieurs P, Moors H, Houdt RV, Janssen PJ, Janssen A, Coninx I, Mergeay M, Leys N. Heavy metal resistance in Cupriavidus metallidurans CH34 is governed by an intricate transcriptional network. Biometals (2011) 24:1133–1151.
Rmet_4473	Resolvase-like protein	637979895	3.1	0.442857	Hg	(2+)	tnpR	186	15	COG1961	9	pfam00239 pfam02796		No	No	Monsieurs P, Moors H, Houdt RV, Janssen PJ, Janssen A, Coninx I, Mergeay M, Leys N. Heavy metal resistance in Cupriavidus metallidurans CH34 is governed by an intricate transcriptional network. Biometals (2011) 24:1133–1151.
Rmet_4223	Uncharacterized protein UPF0065	637979646	3.1	0.442857	Ag	(1+)	bug	317	11	COG3181	11	pfam03401		Yes	No	Monsieurs P, Moors H, Houdt RV, Janssen PJ, Janssen A, Coninx I, Mergeay M, Leys N. Heavy metal resistance in Cupriavidus metallidurans CH34 is governed by an intricate transcriptional network. Biometals (2011) 24:1133–1151.
SMc00397	hypothetical protein	637181099	2.2	0.44	Cd	(2+)		196	3	COG1247	40	pfam00583		No	No	Rossbach S, Mai DJ, Carter EL, Sauviac L, Capela D, Bruand C, de Bruijn FJ. 2008. Response of Sinorhizobium meliloti to Elevated Concentrations of Cadmium and Zinc. Appl. Environ. Microbiol., 74: 4218-4221.
Rmet_6108	hypothetical protein	637975134	3.06	0.437143	Co	(2+)	copK	94	0		5	pfam11525		Yes	No	Monsieurs P, Moors H, Houdt RV, Janssen PJ, Janssen A, Coninx I, Mergeay M, Leys N. Heavy metal resistance in Cupriavidus metallidurans CH34 is governed by an intricate transcriptional network. Biometals (2011) 24:1133–1151.
SMa1131	hypothetical protein	637180026	2.18	0.436	Zn	(2+)		531	2	COG1236	2	pfam00753 pfam07521 pfam10996		No	No	Rossbach S, Mai DJ, Carter EL, Sauviac L, Capela D, Bruand C, de Bruijn FJ. 2008. Response of Sinorhizobium meliloti to Elevated Concentrations of Cadmium and Zinc. Appl. Environ. Microbiol., 74: 4218-4221.
SMc04052	transcriptional regulator, MarR family (IMGterm)	637183660	2.18	0.436	Cd	(2+)		148	26	COG1846	23	pfam01047		No	No	Rossbach S, Mai DJ, Carter EL, Sauviac L, Capela D, Bruand C, de Bruijn FJ. 2008. Response of Sinorhizobium meliloti to Elevated Concentrations of Cadmium and Zinc. Appl. Environ. Microbiol., 74: 4218-4221.
Rmet_4595	hypothetical protein	637980016	3.05	0.435714	Co	(2+)	czcI2	125	0		0			Yes	Yes	Monsieurs P, Moors H, Houdt RV, Janssen PJ, Janssen A, Coninx I, Mergeay M, Leys N. Heavy metal resistance in Cupriavidus metallidurans CH34 is governed by an intricate transcriptional network. Biometals (2011) 24:1133–1151.
Rv0967	hypothetical protein	637026162	31.6138	0.433065	Cu	(2+)		119	3	COG1937	3	pfam02583		No	No	Ward SK, Hoye EA, Talaat AM. 2008. The Global Responses of Mycobacterium tuberculosis to Physiological Levels of Copper. J. Bacteriol., 190: 2939-2946.
Rmet_6110	heavy metal sensor signal transduction histidine kinase (EC 2.7.13.3) (IMGterm)	637975136	3.03	0.432857	CU	(2+)	copS1	463	30	COG0642	20	pfam00512 pfam00672 pfam02518	TIGR01386	Yes	Yes	Monsieurs P, Moors H, Houdt RV, Janssen PJ, Janssen A, Coninx I, Mergeay M, Leys N. Heavy metal resistance in Cupriavidus metallidurans CH34 is governed by an intricate transcriptional network. Biometals (2011) 24:1133–1151.
Rmet_4103	NADH:flavin oxidoreductase/NADH oxidase	637979526	3.03	0.432857	As	(3+)	nemA	369	14	COG1902	12	pfam00724		No	No	Monsieurs P, Moors H, Houdt RV, Janssen PJ, Janssen A, Coninx I, Mergeay M, Leys N. Heavy metal resistance in Cupriavidus metallidurans CH34 is governed by an intricate transcriptional network. Biometals (2011) 24:1133–1151.
Rmet_6117	cytochrome c, class I	637975143	3.03	0.432857	Ag	(1+)	copJ	174	0		13	pfam00034		Yes	Yes	Monsieurs P, Moors H, Houdt RV, Janssen PJ, Janssen A, Coninx I, Mergeay M, Leys N. Heavy metal resistance in Cupriavidus metallidurans CH34 is governed by an intricate transcriptional network. Biometals (2011) 24:1133–1151.
Rmet_6112	Copper-resistance protein CopA	637975138	3.01	0.43	Zn	(2+)	copA1	614	9	COG2132	8	pfam00394 pfam07731 pfam07732	TIGR01480	Yes	No	Monsieurs P, Moors H, Houdt RV, Janssen PJ, Janssen A, Coninx I, Mergeay M, Leys N. Heavy metal resistance in Cupriavidus metallidurans CH34 is governed by an intricate transcriptional network. Biometals (2011) 24:1133–1151.
SMc02647	transcriptional regulator, ArsR family (IMGterm)	637181869	2.15	0.43	Cd	(2+)		137	31	COG0640	11	pfam02082		No	No	Rossbach S, Mai DJ, Carter EL, Sauviac L, Capela D, Bruand C, de Bruijn FJ. 2008. Response of Sinorhizobium meliloti to Elevated Concentrations of Cadmium and Zinc. Appl. Environ. Microbiol., 74: 4218-4221.
SO3493	RND multidrug efflux membrane fusion protein HlyD	637345297	42.87	0.4287	Co	(3+)	mexE	476	50	COG0845	48	pfam00529	TIGR01730	No	No	Beliaev AS, Klingeman DM, Klappenbach JA, Wu L, Romine MF, Tiedje JM, Nealson KH, Fredrickson JK, Zhou J. 2005. Global Transcriptome Analysis of Shewanella oneidensis MR-1 Exposed to Different Terminal Electron Acceptors. J. Bacteriol., 187: 7138-7145.
Rmet_5977	heavy metal sensor signal transduction histidine kinase (EC 2.7.13.3) (IMGterm)	637975003	2.99	0.427143	Cd	(2+)	czcS	476	30	COG0642	20	pfam00512 pfam00672 pfam02518	TIGR01386	Yes	Yes	Monsieurs P, Moors H, Houdt RV, Janssen PJ, Janssen A, Coninx I, Mergeay M, Leys N. Heavy metal resistance in Cupriavidus metallidurans CH34 is governed by an intricate transcriptional network. Biometals (2011) 24:1133–1151.
NE2003	nitric oxide reductase, NorC subunit apoprotein (IMGterm)	637428332	4.27	0.427	Zn	(2+)		150	0		13	pfam00034		Yes	Yes	Park S, Ely RL. 2008. Genome-wide transcriptional responses of Nitrosomonas europaea to zinc. Arch Microbiol., 189: 541–548.
Rmet_2231	carbohydrate ABC transporter membrane protein 2, CUT1 family (TC 3.A.1.1.-) (IMGterm)	637977626	2.97	0.424286	AU	(3+)		276	10	COG0395	66	pfam00528		No	Yes	Monsieurs P, Moors H, Houdt RV, Janssen PJ, Janssen A, Coninx I, Mergeay M, Leys N. Heavy metal resistance in Cupriavidus metallidurans CH34 is governed by an intricate transcriptional network. Biometals (2011) 24:1133–1151.
Rmet_4219	transcriptional regulator, LysR family (IMGterm)	637979642	2.97	0.424286	Sr	(2+)		283	70	COG0583	66	pfam00126 pfam03466		No	No	Monsieurs P, Moors H, Houdt RV, Janssen PJ, Janssen A, Coninx I, Mergeay M, Leys N. Heavy metal resistance in Cupriavidus metallidurans CH34 is governed by an intricate transcriptional network. Biometals (2011) 24:1133–1151.
Rmet_4909	transcriptional regulator, TetR family (IMGterm)	637980330	2.97	0.424286	Se	(4+)		201	51	COG1309	61	pfam00440		No	No	Monsieurs P, Moors H, Houdt RV, Janssen PJ, Janssen A, Coninx I, Mergeay M, Leys N. Heavy metal resistance in Cupriavidus metallidurans CH34 is governed by an intricate transcriptional network. Biometals (2011) 24:1133–1151.
SMa2020	transcriptional regulator, MarR family (IMGterm)	637180521	2.12	0.424	Cd	(2+)		155	26	COG1846	23	pfam01047		No	No	Rossbach S, Mai DJ, Carter EL, Sauviac L, Capela D, Bruand C, de Bruijn FJ. 2008. Response of Sinorhizobium meliloti to Elevated Concentrations of Cadmium and Zinc. Appl. Environ. Microbiol., 74: 4218-4221.
SMb21213	serinethreonine protein phosphatase	637190407	2.12	0.424	Zn	(2+)	pphA	219	0		10	pfam00149		No	No	Rossbach S, Mai DJ, Carter EL, Sauviac L, Capela D, Bruand C, de Bruijn FJ. 2008. Response of Sinorhizobium meliloti to Elevated Concentrations of Cadmium and Zinc. Appl. Environ. Microbiol., 74: 4218-4221.
NE0839	merA; mercuric reductase	637427210	4.23	0.423	Zn	(2+)	merA	561	15	COG1249 COG2608	15	pfam00070 pfam00403 pfam02852 pfam07992	TIGR02053	No	No	Park S, Ely RL. 2008. Genome-wide transcriptional responses of Nitrosomonas europaea to zinc. Arch Microbiol., 189: 541–548.
NE0599	hypothetical protein	637426978	4.23	0.423	Zn	(2+)		262	1	COG4582	1	pfam07072		No	No	Park S, Ely RL. 2008. Genome-wide transcriptional responses of Nitrosomonas europaea to zinc. Arch Microbiol., 189: 541–548.
Rmet_3524	Heavy metal translocating P-type ATPase	637978941	2.96	0.422857	Pb	(2+)	cupA	813	6	COG2217 COG2608	18	pfam00122 pfam00403 pfam00702	TIGR00003 TIGR00003 TIGR01494 TIGR01511 TIGR01525	No	Yes	Monsieurs P, Moors H, Houdt RV, Janssen PJ, Janssen A, Coninx I, Mergeay M, Leys N. Heavy metal resistance in Cupriavidus metallidurans CH34 is governed by an intricate transcriptional network. Biometals (2011) 24:1133–1151.
SOA0149	hypothetical protein	637346588	42.28	0.4228	Fe	(3+)		282	4	COG1237	9	pfam00753		No	No	Beliaev AS, Klingeman DM, Klappenbach JA, Wu L, Romine MF, Tiedje JM, Nealson KH, Fredrickson JK, Zhou J. 2005. Global Transcriptome Analysis of Shewanella oneidensis MR-1 Exposed to Different Terminal Electron Acceptors. J. Bacteriol., 187: 7138-7145.
SMa1874	hypothetical protein	637180446	2.11	0.422	Zn	(2+)		113	3	COG4973	23	pfam00589		No	No	Rossbach S, Mai DJ, Carter EL, Sauviac L, Capela D, Bruand C, de Bruijn FJ. 2008. Response of Sinorhizobium meliloti to Elevated Concentrations of Cadmium and Zinc. Appl. Environ. Microbiol., 74: 4218-4221.
SMb21490	SUR1-like protein, similar to Bradyrhizobium japonicum shb1 gene	637190847	2.1	0.42	Zn	(2+)		251	3	COG3346	3	pfam02104		Yes	Yes	Rossbach S, Mai DJ, Carter EL, Sauviac L, Capela D, Bruand C, de Bruijn FJ. 2008. Response of Sinorhizobium meliloti to Elevated Concentrations of Cadmium and Zinc. Appl. Environ. Microbiol., 74: 4218-4221.
Rmet_0348	ABC-type multidrug transport system permease component	637975722	2.93	0.418571	Cs	(1+)		384	5	COG0842	6	pfam01061	TIGR00025	No	Yes	Monsieurs P, Moors H, Houdt RV, Janssen PJ, Janssen A, Coninx I, Mergeay M, Leys N. Heavy metal resistance in Cupriavidus metallidurans CH34 is governed by an intricate transcriptional network. Biometals (2011) 24:1133–1151.
CC2721	metal ion efflux outer membrane factor protein family	637088776	21.317	0.417981	Cd	(2+)		412	22	COG1538	22	pfam02321		Yes	Yes	Hu P, Brodie EL, Suzuki Y, McAdams HH, Andersen GL. 2005. Whole-Genome Transcriptional Analysis of Heavy Metal Stresses in Caulobacter crescentus. J. Bacteriol., 187:8437-8449.
Rmet_6183	Mercuric reductase MerA	637975209	2.92	0.417143	Cd	(2+)	merA	561	15	COG1249 COG2608	15	pfam00070 pfam00403 pfam02852 pfam07992	TIGR02053	No	No	Monsieurs P, Moors H, Houdt RV, Janssen PJ, Janssen A, Coninx I, Mergeay M, Leys N. Heavy metal resistance in Cupriavidus metallidurans CH34 is governed by an intricate transcriptional network. Biometals (2011) 24:1133–1151.
Rmet_6174	Mercuric reductase MerA	637975200	2.92	0.417143	Cd	(2+)	merA	561	15	COG1249 COG2608	15	pfam00070 pfam00403 pfam02852 pfam07992	TIGR02053	No	No	Monsieurs P, Moors H, Houdt RV, Janssen PJ, Janssen A, Coninx I, Mergeay M, Leys N. Heavy metal resistance in Cupriavidus metallidurans CH34 is governed by an intricate transcriptional network. Biometals (2011) 24:1133–1151.
Rmet_4188	transcriptional regulator, TetR family (IMGterm)	637979611	2.91	0.415714	Cd	(2+)		211	51	COG1309	61	pfam00440		No	No	Monsieurs P, Moors H, Houdt RV, Janssen PJ, Janssen A, Coninx I, Mergeay M, Leys N. Heavy metal resistance in Cupriavidus metallidurans CH34 is governed by an intricate transcriptional network. Biometals (2011) 24:1133–1151.
CC2138	methionine synthase (B12-dependent) (EC 2.1.1.13) (IMGterm)	637088182	21.2	0.415686	Cr	(6+)		358	1	COG0646	2	pfam02574		No	No	Hu P, Brodie EL, Suzuki Y, McAdams HH, Andersen GL. 2005. Whole-Genome Transcriptional Analysis of Heavy Metal Stresses in Caulobacter crescentus. J. Bacteriol., 187:8437-8449.
Rmet_6115	copper resistance D	637975141	2.9	0.414286	Zn	(2+)	copD1	305	6	COG1276	6	pfam05425		Yes	Yes	Monsieurs P, Moors H, Houdt RV, Janssen PJ, Janssen A, Coninx I, Mergeay M, Leys N. Heavy metal resistance in Cupriavidus metallidurans CH34 is governed by an intricate transcriptional network. Biometals (2011) 24:1133–1151.
Rmet_6112	Copper-resistance protein CopA	637975138	2.9	0.414286	Cd	(2+)	copA1	614	9	COG2132	8	pfam00394 pfam07731 pfam07732	TIGR01480	Yes	No	Monsieurs P, Moors H, Houdt RV, Janssen PJ, Janssen A, Coninx I, Mergeay M, Leys N. Heavy metal resistance in Cupriavidus metallidurans CH34 is governed by an intricate transcriptional network. Biometals (2011) 24:1133–1151.
SMb21640	phenylacetic acid degradation protein	637191087	2.07	0.414	Zn	(2+)	paaA	332	1	COG3396	1	pfam05138	TIGR02156	No	No	Rossbach S, Mai DJ, Carter EL, Sauviac L, Capela D, Bruand C, de Bruijn FJ. 2008. Response of Sinorhizobium meliloti to Elevated Concentrations of Cadmium and Zinc. Appl. Environ. Microbiol., 74: 4218-4221.
CC0257	adenosylhomocysteinase (EC 3.3.1.1) (IMGterm)	637086290	21.1	0.413725	Cr	(6+)		463	1	COG0499	1	pfam00670 pfam05221	TIGR00936	No	No	Hu P, Brodie EL, Suzuki Y, McAdams HH, Andersen GL. 2005. Whole-Genome Transcriptional Analysis of Heavy Metal Stresses in Caulobacter crescentus. J. Bacteriol., 187:8437-8449.
NE0004	hypothetical protein	637426379	4.12	0.412	Zn	(2+)		147	1	COG2832	1	pfam04304		No	Yes	Park S, Ely RL. 2008. Genome-wide transcriptional responses of Nitrosomonas europaea to zinc. Arch Microbiol., 189: 541–548.
SMa1894	methionine sulfoxide reductase B	637180457	2.06	0.412	Cd	(2+)		147	1	COG0229	1	pfam01641	TIGR00357	No	No	Rossbach S, Mai DJ, Carter EL, Sauviac L, Capela D, Bruand C, de Bruijn FJ. 2008. Response of Sinorhizobium meliloti to Elevated Concentrations of Cadmium and Zinc. Appl. Environ. Microbiol., 74: 4218-4221.
Rmet_5223	hypothetical protein	637980641	2.88	0.411429	Cr	(6+)	chrF3	155	4	COG4275	4	pfam09828		No	No	Monsieurs P, Moors H, Houdt RV, Janssen PJ, Janssen A, Coninx I, Mergeay M, Leys N. Heavy metal resistance in Cupriavidus metallidurans CH34 is governed by an intricate transcriptional network. Biometals (2011) 24:1133–1151.
Rmet_4685	hypothetical protein	637980106	2.87	0.41	Ag	(1+)	daxA	94	5	COG5572	5	pfam10048		Yes	No	Monsieurs P, Moors H, Houdt RV, Janssen PJ, Janssen A, Coninx I, Mergeay M, Leys N. Heavy metal resistance in Cupriavidus metallidurans CH34 is governed by an intricate transcriptional network. Biometals (2011) 24:1133–1151.
NE2329	mucD; serine protease MucD precursor	637428645	4.1	0.41	Zn	(2+)	mucD	496	21	COG0265	18	pfam00089 pfam00595	TIGR02037	Yes	Yes	Park S, Ely RL. 2008. Genome-wide transcriptional responses of Nitrosomonas europaea to zinc. Arch Microbiol., 189: 541–548.
NE0885	Methylated-DNA--protein-cysteine methyltransferase	637427256	4.1	0.41	Zn	(2+)	ogt	163	1	COG0350	1	pfam01035 pfam02870	TIGR00589	No	No	Park S, Ely RL. 2008. Genome-wide transcriptional responses of Nitrosomonas europaea to zinc. Arch Microbiol., 189: 541–548.
SMb21294	heat shock protein Hsp20 (IMGterm)	637190325	2.05	0.41	Zn	(2+)		168	12	COG0071	12	pfam00011		No	No	Rossbach S, Mai DJ, Carter EL, Sauviac L, Capela D, Bruand C, de Bruijn FJ. 2008. Response of Sinorhizobium meliloti to Elevated Concentrations of Cadmium and Zinc. Appl. Environ. Microbiol., 74: 4218-4221.
SMb20345	efflux protein	637189858	2.05	0.41	Cd	(2+)		1049	16	COG0841	27	pfam00873		No	Yes	Rossbach S, Mai DJ, Carter EL, Sauviac L, Capela D, Bruand C, de Bruijn FJ. 2008. Response of Sinorhizobium meliloti to Elevated Concentrations of Cadmium and Zinc. Appl. Environ. Microbiol., 74: 4218-4221.
CC2141	transcriptional regulator, ArsR family (IMGterm)	637088185	20.9	0.409804	Cr	(6+)		325	1	COG0640 COG2226	1	pfam01022 pfam08241		No	No	Hu P, Brodie EL, Suzuki Y, McAdams HH, Andersen GL. 2005. Whole-Genome Transcriptional Analysis of Heavy Metal Stresses in Caulobacter crescentus. J. Bacteriol., 187:8437-8449.
BSU25790	arsenite efflux transporter	646319152	156.02	0.406302	Ag	(1+)	arsB	346	12	COG0798	12	pfam01758	TIGR00832	Yes	Yes	Moore CM, Gaballa A, Hui M, Ye RW, Helmann JD. Genetic and physiological responses of Bacillus subtilis to metal ion stress. Molecular Microbiology (2005) 57: 27–40.
SO2884	hypothetical protein	637344701	13	0.40625	U	(6+)		508	4	COG2719	4	pfam04293		No	No	Bencheikh-Latmani R, Williams SM, Haucke L, Criddle CS, Wu L, Zhou J, Tebo BM. Global Transcriptional Profiling of Shewanella oneidensis MR-1 during Cr(VI) and U(VI) Reduction. Appl. Environ. Microbiol. 2005, 71(11):7453-7460.
SMb21487	cytochrome bo3 quinol oxidase subunit 2 (EC 1.10.3.-) (IMGterm)	637190843	2.03	0.406	Zn	(2+)	cyoA	386	2	COG1622	2	pfam00116 pfam06481	TIGR01433	Yes	Yes	Rossbach S, Mai DJ, Carter EL, Sauviac L, Capela D, Bruand C, de Bruijn FJ. 2008. Response of Sinorhizobium meliloti to Elevated Concentrations of Cadmium and Zinc. Appl. Environ. Microbiol., 74: 4218-4221.
Rmet_6115	copper resistance D	637975141	2.84	0.405714	Ni	(2+)	copD1	305	6	COG1276	6	pfam05425		Yes	Yes	Monsieurs P, Moors H, Houdt RV, Janssen PJ, Janssen A, Coninx I, Mergeay M, Leys N. Heavy metal resistance in Cupriavidus metallidurans CH34 is governed by an intricate transcriptional network. Biometals (2011) 24:1133–1151.
Rmet_4187	hypothetical protein	637979610	2.83	0.404286	Cd	(2+)	mmtQ	165	0		0			Yes	No	Monsieurs P, Moors H, Houdt RV, Janssen PJ, Janssen A, Coninx I, Mergeay M, Leys N. Heavy metal resistance in Cupriavidus metallidurans CH34 is governed by an intricate transcriptional network. Biometals (2011) 24:1133–1151.
NE2144	DUF209	637428464	4.04	0.404	Zn	(2+)		288	4	COG1741	2	pfam02678 pfam05726		No	No	Park S, Ely RL. 2008. Genome-wide transcriptional responses of Nitrosomonas europaea to zinc. Arch Microbiol., 189: 541–548.
SO4483	cytochrome b, putative	637346199	12.9	0.403125	Cr	(6+)		198	7	COG3658	3	pfam01292		No	Yes	Bencheikh-Latmani R, Williams SM, Haucke L, Criddle CS, Wu L, Zhou J, Tebo BM. Global Transcriptional Profiling of Shewanella oneidensis MR-1 during Cr(VI) and U(VI) Reduction. Appl. Environ. Microbiol. 2005, 71(11):7453-7460.
Rmet_2231	carbohydrate ABC transporter membrane protein 2, CUT1 family (TC 3.A.1.1.-) (IMGterm)	637977626	2.81	0.401429	Cr	(6+)		276	10	COG0395	66	pfam00528		No	Yes	Monsieurs P, Moors H, Houdt RV, Janssen PJ, Janssen A, Coninx I, Mergeay M, Leys N. Heavy metal resistance in Cupriavidus metallidurans CH34 is governed by an intricate transcriptional network. Biometals (2011) 24:1133–1151.
Rmet_3524	Heavy metal translocating P-type ATPase	637978941	2.81	0.401429	Co	(2+)	cupA	813	6	COG2217 COG2608	18	pfam00122 pfam00403 pfam00702	TIGR00003 TIGR00003 TIGR01494 TIGR01511 TIGR01525	No	Yes	Monsieurs P, Moors H, Houdt RV, Janssen PJ, Janssen A, Coninx I, Mergeay M, Leys N. Heavy metal resistance in Cupriavidus metallidurans CH34 is governed by an intricate transcriptional network. Biometals (2011) 24:1133–1151.
Rmet_5388	ApbE-like lipoprotein	637980806	2.8	0.4	Co	(2+)	apbE	329	4	COG1477	4	pfam02424		No	No	Monsieurs P, Moors H, Houdt RV, Janssen PJ, Janssen A, Coninx I, Mergeay M, Leys N. Heavy metal resistance in Cupriavidus metallidurans CH34 is governed by an intricate transcriptional network. Biometals (2011) 24:1133–1151.
SMa0157	hypothetical protein	637179498	2	0.4	Zn	(2+)		334	2	COG1638	2	pfam03480		Yes	No	Rossbach S, Mai DJ, Carter EL, Sauviac L, Capela D, Bruand C, de Bruijn FJ. 2008. Response of Sinorhizobium meliloti to Elevated Concentrations of Cadmium and Zinc. Appl. Environ. Microbiol., 74: 4218-4221.
Rmet_6143	conserved hypothetical signal peptide protein	637975169	2.79	0.398571	Cd	(2+)	mmrQ	81	0		0			Yes	No	Monsieurs P, Moors H, Houdt RV, Janssen PJ, Janssen A, Coninx I, Mergeay M, Leys N. Heavy metal resistance in Cupriavidus metallidurans CH34 is governed by an intricate transcriptional network. Biometals (2011) 24:1133–1151.
SO3670	outer membrane transport energization protein TonB (TC 2.C.1.1.1) (IMGterm)	637345455	223.872	0.398349	Sr	(2+)	tonB1	274	7	COG0810	7	pfam03544	TIGR01352	Yes	No	Brown SD, Martin M, Deshpande S, Seal S, Huang K, Alm E, Yang Y, Wu L, Yan T, Liu X, Arkin A, Chourey K, Zhou J, Thompson DK. 2006. Cellular Response of Shewanella oneidensis to Strontium Stress. Appl. Environ. Microbiol., 72: 890–900.
CC1518	ABC transporter, ATP-binding protein	637087564	20.3	0.398039	Cd	(2+)		241	21	COG1131	113	pfam00005		No	No	Hu P, Brodie EL, Suzuki Y, McAdams HH, Andersen GL. 2005. Whole-Genome Transcriptional Analysis of Heavy Metal Stresses in Caulobacter crescentus. J. Bacteriol., 187:8437-8449.
CC1519	hypothetical protein	637087565	20.3	0.398039	Cd	(2+)		482	2	COG1277	4	pfam12040		Yes	Yes	Hu P, Brodie EL, Suzuki Y, McAdams HH, Andersen GL. 2005. Whole-Genome Transcriptional Analysis of Heavy Metal Stresses in Caulobacter crescentus. J. Bacteriol., 187:8437-8449.
NE0904	cytochrome c	637427275	3.98	0.398	Zn	(2+)		239	1	COG2863	13	pfam00034		Yes	No	Park S, Ely RL. 2008. Genome-wide transcriptional responses of Nitrosomonas europaea to zinc. Arch Microbiol., 189: 541–548.
SMc00248	CYTOCHROME C-TYPE BIOGENESIS PROTEIN	637182482	1.99	0.398	Cd	(2+)	ccsA	247	2	COG0785	3	pfam02683		No	Yes	Rossbach S, Mai DJ, Carter EL, Sauviac L, Capela D, Bruand C, de Bruijn FJ. 2008. Response of Sinorhizobium meliloti to Elevated Concentrations of Cadmium and Zinc. Appl. Environ. Microbiol., 74: 4218-4221.
Rmet_6113	copper resistance B precursor	637975139	2.77	0.395714	Ni	(2+)	copB1	495	7	COG3667	7	pfam05275		Yes	No	Monsieurs P, Moors H, Houdt RV, Janssen PJ, Janssen A, Coninx I, Mergeay M, Leys N. Heavy metal resistance in Cupriavidus metallidurans CH34 is governed by an intricate transcriptional network. Biometals (2011) 24:1133–1151.
NE0551	yacA [Plasmid ColIb-P9]	637426931	3.95	0.395	Zn	(2+)		95	0		0			No	No	Park S, Ely RL. 2008. Genome-wide transcriptional responses of Nitrosomonas europaea to zinc. Arch Microbiol., 189: 541–548.
Rmet_2072	major facilitator superfamily MFS_1	637977457	2.76	0.394286	TL	(1+)		427	2	COG2223	35	pfam07690		No	Yes	Monsieurs P, Moors H, Houdt RV, Janssen PJ, Janssen A, Coninx I, Mergeay M, Leys N. Heavy metal resistance in Cupriavidus metallidurans CH34 is governed by an intricate transcriptional network. Biometals (2011) 24:1133–1151.
Rmet_6205	hypothetical protein	637975231	2.76	0.394286	Co	(2+)	cnrY	95	0		0			No	Yes	Monsieurs P, Moors H, Houdt RV, Janssen PJ, Janssen A, Coninx I, Mergeay M, Leys N. Heavy metal resistance in Cupriavidus metallidurans CH34 is governed by an intricate transcriptional network. Biometals (2011) 24:1133–1151.
SMb21227	hypothetical protein	637190258	1.97	0.394	Zn	(2+)		330	6	COG0458	1	pfam02655		No	No	Rossbach S, Mai DJ, Carter EL, Sauviac L, Capela D, Bruand C, de Bruijn FJ. 2008. Response of Sinorhizobium meliloti to Elevated Concentrations of Cadmium and Zinc. Appl. Environ. Microbiol., 74: 4218-4221.
SMa2294	MrcA2 penicillin-binding protein	637180651	1.97	0.394	Cd	(2+)	mrcA2	728	1	COG5009	5	pfam00905 pfam00912	TIGR02074	No	Yes	Rossbach S, Mai DJ, Carter EL, Sauviac L, Capela D, Bruand C, de Bruijn FJ. 2008. Response of Sinorhizobium meliloti to Elevated Concentrations of Cadmium and Zinc. Appl. Environ. Microbiol., 74: 4218-4221.
NE0148	4-hydroxy-3-methylbut-2-en-1-yl diphosphate synthase (EC 1.17.4.3) (IMGterm)	637426528	3.93	0.393	Zn	(2+)		218	3	COG0821	3	pfam04551	TIGR00612	No	No	Park S, Ely RL. 2008. Genome-wide transcriptional responses of Nitrosomonas europaea to zinc. Arch Microbiol., 189: 541–548.
NE0980	sigma-70 factor, ECF subfamily	637427351	3.93	0.393	Zn	(2+)		167	42	COG1595	34	pfam04542 pfam08281	TIGR02937	No	No	Park S, Ely RL. 2008. Genome-wide transcriptional responses of Nitrosomonas europaea to zinc. Arch Microbiol., 189: 541–548.
NE1557	transposase	637427902	3.93	0.393	Zn	(2+)		119	0		1	pfam01710		No	No	Park S, Ely RL. 2008. Genome-wide transcriptional responses of Nitrosomonas europaea to zinc. Arch Microbiol., 189: 541–548.
SMc03845	hypothetical protein	637184062	1.96	0.392	Cd	(2+)		272	1	COG5429	1	pfam06764		Yes	No	Rossbach S, Mai DJ, Carter EL, Sauviac L, Capela D, Bruand C, de Bruijn FJ. 2008. Response of Sinorhizobium meliloti to Elevated Concentrations of Cadmium and Zinc. Appl. Environ. Microbiol., 74: 4218-4221.
Rmet_2231	carbohydrate ABC transporter membrane protein 2, CUT1 family (TC 3.A.1.1.-) (IMGterm)	637977626	2.74	0.391429	Ag	(1+)		276	10	COG0395	66	pfam00528		No	Yes	Monsieurs P, Moors H, Houdt RV, Janssen PJ, Janssen A, Coninx I, Mergeay M, Leys N. Heavy metal resistance in Cupriavidus metallidurans CH34 is governed by an intricate transcriptional network. Biometals (2011) 24:1133–1151.
NE2234	polyketide synthase	637428554	3.91	0.391	Zn	(2+)	hetM	371	1	COG3320	1	pfam07993		No	No	Park S, Ely RL. 2008. Genome-wide transcriptional responses of Nitrosomonas europaea to zinc. Arch Microbiol., 189: 541–548.
cg1528	2,5-DIKETO-D-GLUCONIC ACID REDUCTASE	639315872	4.3	0.390909	Cd	(2+)	dkgX	291	4	COG0656	10	pfam00248		No	No	Fanous A, Weiss W, Görg A, Jacob F, Parlar H. 2008. A proteome analysis of the cadmium and mercury response in Corynebacterium glutamicum. Proteomics, 8: 4976–4986.
Rmet_5389	oxidoreductase FAD/NAD(P)-binding	637980807	2.73	0.39	Mn	(4+)		732	3	COG0369 COG3182	2	pfam00175 pfam00258 pfam00970		Yes	Yes	Monsieurs P, Moors H, Houdt RV, Janssen PJ, Janssen A, Coninx I, Mergeay M, Leys N. Heavy metal resistance in Cupriavidus metallidurans CH34 is governed by an intricate transcriptional network. Biometals (2011) 24:1133–1151.
SMc03744	hypothetical protein	637183158	1.95	0.39	Cd	(2+)		95	1	COG2960	1	pfam04380		No	No	Rossbach S, Mai DJ, Carter EL, Sauviac L, Capela D, Bruand C, de Bruijn FJ. 2008. Response of Sinorhizobium meliloti to Elevated Concentrations of Cadmium and Zinc. Appl. Environ. Microbiol., 74: 4218-4221.
BSU32990	metalloregulation DNA-binding stress protein	646319916	149.54	0.389427	As	(5+)	mrgA	153	12	COG0783	14	pfam00210		No	No	Moore CM, Gaballa A, Hui M, Ye RW, Helmann JD. Genetic and physiological responses of Bacillus subtilis to metal ion stress. Molecular Microbiology (2005) 57: 27–40.
Rmet_0059	hypothetical protein	637975431	2.72	0.388571	Cr	(6+)		122	0		3	pfam11142		Yes	No	Monsieurs P, Moors H, Houdt RV, Janssen PJ, Janssen A, Coninx I, Mergeay M, Leys N. Heavy metal resistance in Cupriavidus metallidurans CH34 is governed by an intricate transcriptional network. Biometals (2011) 24:1133–1151.
SMc01814	GLUTAMATE SYNTHASE SMALL CHAIN PROTEIN	637183263	1.94	0.388	Cd	(2+)		453	7	COG0493	1	pfam07992		No	No	Rossbach S, Mai DJ, Carter EL, Sauviac L, Capela D, Bruand C, de Bruijn FJ. 2008. Response of Sinorhizobium meliloti to Elevated Concentrations of Cadmium and Zinc. Appl. Environ. Microbiol., 74: 4218-4221.
SMc01000	hypothetical protein	637182216	1.94	0.388	Zn	(2+)		220	1	COG5388	1	pfam07310		No	No	Rossbach S, Mai DJ, Carter EL, Sauviac L, Capela D, Bruand C, de Bruijn FJ. 2008. Response of Sinorhizobium meliloti to Elevated Concentrations of Cadmium and Zinc. Appl. Environ. Microbiol., 74: 4218-4221.
Rmet_6205	hypothetical protein	637975231	2.71	0.387143	CU	(2+)	cnrY	95	0		0			No	Yes	Monsieurs P, Moors H, Houdt RV, Janssen PJ, Janssen A, Coninx I, Mergeay M, Leys N. Heavy metal resistance in Cupriavidus metallidurans CH34 is governed by an intricate transcriptional network. Biometals (2011) 24:1133–1151.
NE2071	aspartyl/glutamyl-tRNA(Asn/Gln) amidotransferase subunit C (EC 6.3.5.-) (IMGterm)	637428396	3.86	0.386	Zn	(2+)	gatC	95	2	COG0721	2	pfam02686	TIGR00135	No	No	Park S, Ely RL. 2008. Genome-wide transcriptional responses of Nitrosomonas europaea to zinc. Arch Microbiol., 189: 541–548.
NE1967	hypothetical protein	637428296	3.85	0.385	Zn	(2+)	smg	152	1	COG2922	1	pfam04361		No	No	Park S, Ely RL. 2008. Genome-wide transcriptional responses of Nitrosomonas europaea to zinc. Arch Microbiol., 189: 541–548.
BSU25800	thiol lyase	646319153	147.73	0.384714	Cd	(2+)	yqcK	146	10	COG0346	17	pfam00903		No	No	Moore CM, Gaballa A, Hui M, Ye RW, Helmann JD. Genetic and physiological responses of Bacillus subtilis to metal ion stress. Molecular Microbiology (2005) 57: 27–40.
Rmet_4223	Uncharacterized protein UPF0065	637979646	2.69	0.384286	AU	(3+)	bug	317	11	COG3181	11	pfam03401		Yes	No	Monsieurs P, Moors H, Houdt RV, Janssen PJ, Janssen A, Coninx I, Mergeay M, Leys N. Heavy metal resistance in Cupriavidus metallidurans CH34 is governed by an intricate transcriptional network. Biometals (2011) 24:1133–1151.
Rmet_4981	protein of unknown function DUF347	637980402	2.69	0.384286	Pb	(2+)	mmfC1	260	9	COG4705	9	pfam03988		No	Yes	Monsieurs P, Moors H, Houdt RV, Janssen PJ, Janssen A, Coninx I, Mergeay M, Leys N. Heavy metal resistance in Cupriavidus metallidurans CH34 is governed by an intricate transcriptional network. Biometals (2011) 24:1133–1151.
Rmet_4036	protein of unknown function DUF347	637979460	2.69	0.384286	Pb	(2+)	mmfC1	260	9	COG4705	9	pfam03988		No	Yes	Monsieurs P, Moors H, Houdt RV, Janssen PJ, Janssen A, Coninx I, Mergeay M, Leys N. Heavy metal resistance in Cupriavidus metallidurans CH34 is governed by an intricate transcriptional network. Biometals (2011) 24:1133–1151.
Rmet_3001	protein of unknown function DUF347	637978401	2.69	0.384286	Pb	(2+)	mmfC1	260	9	COG4705	9	pfam03988		No	Yes	Monsieurs P, Moors H, Houdt RV, Janssen PJ, Janssen A, Coninx I, Mergeay M, Leys N. Heavy metal resistance in Cupriavidus metallidurans CH34 is governed by an intricate transcriptional network. Biometals (2011) 24:1133–1151.
NE0837	Domain of unknown function 2	637427208	3.84	0.384	Zn	(2+)		328	26	COG2200	16	pfam00563 pfam11809		No	No	Park S, Ely RL. 2008. Genome-wide transcriptional responses of Nitrosomonas europaea to zinc. Arch Microbiol., 189: 541–548.
NE2143	SSU ribosomal protein S4P (IMGterm)	637428463	3.83	0.383	Zn	(2+)	rps4	205	3	COG0522	3	pfam00163 pfam01479	TIGR01017	No	No	Park S, Ely RL. 2008. Genome-wide transcriptional responses of Nitrosomonas europaea to zinc. Arch Microbiol., 189: 541–548.
Rmet_6210	Heavy metal efflux pump CzcA	637975236	2.68	0.382857	CU	(2+)	cnrA	1076	11	COG3696	27	pfam00873	TIGR00914	No	Yes	Monsieurs P, Moors H, Houdt RV, Janssen PJ, Janssen A, Coninx I, Mergeay M, Leys N. Heavy metal resistance in Cupriavidus metallidurans CH34 is governed by an intricate transcriptional network. Biometals (2011) 24:1133–1151.
NE0901	PDZ domain (also known as DHR or GLGF)	637427272	3.82	0.382	Zn	(2+)		1138	1	COG0308 COG2234	1	pfam00595 pfam04389		Yes	No	Park S, Ely RL. 2008. Genome-wide transcriptional responses of Nitrosomonas europaea to zinc. Arch Microbiol., 189: 541–548.
Rmet_6195	protein of unknown function LppY and LpqO	637975221	2.67	0.381429	Cr	(6+)	chrY	308	0		1	pfam07485		Yes	Yes	Monsieurs P, Moors H, Houdt RV, Janssen PJ, Janssen A, Coninx I, Mergeay M, Leys N. Heavy metal resistance in Cupriavidus metallidurans CH34 is governed by an intricate transcriptional network. Biometals (2011) 24:1133–1151.
BC0403	amino acid ABC transporter ATP-binding protein, PAAT family (TC 3.A.1.3.-) (IMGterm)	637417211	7.23	0.380526	Ag	(1+)		240	11	COG1126	113	pfam00005		No	No	Ganesh Babu MM, Sridhar J, Gunasekaran P. 2011. Global transcriptome analysis of Bacillus cereus ATCC 14579 in response to silver nitrate stress. J. Nanobiotechnology, 9: 49-61.
CC0050	methionine adenosyltransferase (EC 2.5.1.6) (IMGterm)	637086082	19.4	0.380392	Cr	(6+)		407	1	COG0192	1	pfam00438 pfam02772 pfam02773	TIGR01034	No	No	Hu P, Brodie EL, Suzuki Y, McAdams HH, Andersen GL. 2005. Whole-Genome Transcriptional Analysis of Heavy Metal Stresses in Caulobacter crescentus. J. Bacteriol., 187:8437-8449.
Rmet_5600	Ankyrin	637981019	2.66	0.38	As	(3+)		170	5	COG0666	4	pfam00023		No	No	Monsieurs P, Moors H, Houdt RV, Janssen PJ, Janssen A, Coninx I, Mergeay M, Leys N. Heavy metal resistance in Cupriavidus metallidurans CH34 is governed by an intricate transcriptional network. Biometals (2011) 24:1133–1151.
Rmet_6209	Membrane Fusion Protein cluster 2	637975235	2.66	0.38	CU	(2+)	cnrB	395	50	COG0845	48	pfam00529	TIGR00999 TIGR01730	Yes	Yes	Monsieurs P, Moors H, Houdt RV, Janssen PJ, Janssen A, Coninx I, Mergeay M, Leys N. Heavy metal resistance in Cupriavidus metallidurans CH34 is governed by an intricate transcriptional network. Biometals (2011) 24:1133–1151.
Rmet_5388	ApbE-like lipoprotein	637980806	2.66	0.38	Mn	(4+)	apbE	329	4	COG1477	4	pfam02424		No	No	Monsieurs P, Moors H, Houdt RV, Janssen PJ, Janssen A, Coninx I, Mergeay M, Leys N. Heavy metal resistance in Cupriavidus metallidurans CH34 is governed by an intricate transcriptional network. Biometals (2011) 24:1133–1151.
Rmet_4980	conserved hypothetical signal peptide protein	637980401	2.66	0.38	Zn	(2+)	mmfD	149	0		0			Yes	No	Monsieurs P, Moors H, Houdt RV, Janssen PJ, Janssen A, Coninx I, Mergeay M, Leys N. Heavy metal resistance in Cupriavidus metallidurans CH34 is governed by an intricate transcriptional network. Biometals (2011) 24:1133–1151.
Rmet_4037	conserved hypothetical signal peptide protein	637979461	2.66	0.38	Zn	(2+)	mmfD	149	0		0			Yes	No	Monsieurs P, Moors H, Houdt RV, Janssen PJ, Janssen A, Coninx I, Mergeay M, Leys N. Heavy metal resistance in Cupriavidus metallidurans CH34 is governed by an intricate transcriptional network. Biometals (2011) 24:1133–1151.
Rmet_3002	conserved hypothetical signal peptide protein	637978402	2.66	0.38	Zn	(2+)	mmfD	149	0		0			Yes	No	Monsieurs P, Moors H, Houdt RV, Janssen PJ, Janssen A, Coninx I, Mergeay M, Leys N. Heavy metal resistance in Cupriavidus metallidurans CH34 is governed by an intricate transcriptional network. Biometals (2011) 24:1133–1151.
NE0429	hypothetical protein	637426810	3.8	0.38	Zn	(2+)		147	1	COG2867	2	pfam03364		No	No	Park S, Ely RL. 2008. Genome-wide transcriptional responses of Nitrosomonas europaea to zinc. Arch Microbiol., 189: 541–548.
NE1231	hypothetical protein	637427584	3.8	0.38	Zn	(2+)		268	1	COG2979	1	pfam04391		No	No	Park S, Ely RL. 2008. Genome-wide transcriptional responses of Nitrosomonas europaea to zinc. Arch Microbiol., 189: 541–548.
SMc02638	hypothetical protein	637181877	1.9	0.38	Cd	(2+)		160	1	COG3832	1	pfam08327		No	No	Rossbach S, Mai DJ, Carter EL, Sauviac L, Capela D, Bruand C, de Bruijn FJ. 2008. Response of Sinorhizobium meliloti to Elevated Concentrations of Cadmium and Zinc. Appl. Environ. Microbiol., 74: 4218-4221.
SO1048	hypothetical protein	637343006	37.9	0.379	Mn	(4+)		244	5	COG1346	5	pfam04172		No	Yes	Beliaev AS, Klingeman DM, Klappenbach JA, Wu L, Romine MF, Tiedje JM, Nealson KH, Fredrickson JK, Zhou J. 2005. Global Transcriptome Analysis of Shewanella oneidensis MR-1 Exposed to Different Terminal Electron Acceptors. J. Bacteriol., 187: 7138-7145.
NE0729	Response regulators consisting of a CheY-like receiver domain and a HTH DNA-binding domain	637427103	3.79	0.379	Zn	(2+)		230	49	COG0745	47	pfam00072 pfam00486		No	No	Park S, Ely RL. 2008. Genome-wide transcriptional responses of Nitrosomonas europaea to zinc. Arch Microbiol., 189: 541–548.
Rmet_6118	protein of unknown function DUF411	637975144	2.65	0.378571	Ag	(1+)	copG	137	2	COG3019	2	pfam04214		Yes	No	Monsieurs P, Moors H, Houdt RV, Janssen PJ, Janssen A, Coninx I, Mergeay M, Leys N. Heavy metal resistance in Cupriavidus metallidurans CH34 is governed by an intricate transcriptional network. Biometals (2011) 24:1133–1151.
Rmet_5976	hypothetical protein	637975002	2.65	0.378571	Cd	(2+)	czcE	133	0		0			Yes	Yes	Monsieurs P, Moors H, Houdt RV, Janssen PJ, Janssen A, Coninx I, Mergeay M, Leys N. Heavy metal resistance in Cupriavidus metallidurans CH34 is governed by an intricate transcriptional network. Biometals (2011) 24:1133–1151.
PA3521	outer membrane protein precursor	637053941	174	0.378261	CU	(2+)		491	22	COG1538	22	pfam02321	TIGR01845	Yes	No	Teitzel GM, Geddie A, De Long SK, Kirisits MJ, Whiteley M, Parsek MR. 2006. Survival and Growth in the Presence of Elevated Copper: Transcriptional Profiling of Copper-Stressed Pseudomonas aeruginosa. J. Bacteriol., 188: 7242-7256.
SO2883	hypothetical protein	637344700	12.1	0.378125	U	(6+)		422	4	COG2718	4	pfam04285		No	No	Bencheikh-Latmani R, Williams SM, Haucke L, Criddle CS, Wu L, Zhou J, Tebo BM. Global Transcriptional Profiling of Shewanella oneidensis MR-1 during Cr(VI) and U(VI) Reduction. Appl. Environ. Microbiol. 2005, 71(11):7453-7460.
SO4485	diheme cytochrome c	637346201	12.1	0.378125	U	(6+)		187	0		2	pfam09626		Yes	Yes	Bencheikh-Latmani R, Williams SM, Haucke L, Criddle CS, Wu L, Zhou J, Tebo BM. Global Transcriptional Profiling of Shewanella oneidensis MR-1 during Cr(VI) and U(VI) Reduction. Appl. Environ. Microbiol. 2005, 71(11):7453-7460.
SMa0892	DNA polymerase III, alpha subunit (EC 2.7.7.7) (IMGterm)	637179904	1.89	0.378	Cd	(2+)	dnaE3	1087	1	COG0587	1	pfam01336 pfam02811 pfam07733	TIGR00594	No	No	Rossbach S, Mai DJ, Carter EL, Sauviac L, Capela D, Bruand C, de Bruijn FJ. 2008. Response of Sinorhizobium meliloti to Elevated Concentrations of Cadmium and Zinc. Appl. Environ. Microbiol., 74: 4218-4221.
Rmet_1199	dihydrolipoamide dehydrogenase (EC 1.8.1.4) (IMGterm)	637976585	2.64	0.377143	Cr	(6+)	lpdA	592	1	COG1249 COG4770	1	pfam00070 pfam00364 pfam02852 pfam07992	TIGR01350	No	No	Monsieurs P, Moors H, Houdt RV, Janssen PJ, Janssen A, Coninx I, Mergeay M, Leys N. Heavy metal resistance in Cupriavidus metallidurans CH34 is governed by an intricate transcriptional network. Biometals (2011) 24:1133–1151.
CC3651	16S rRNA processing protein RimM (IMGterm)	637089714	19.2	0.376471	Cr	(6+)		193	2	COG0806	2	pfam01782 pfam05239	TIGR02273	No	No	Hu P, Brodie EL, Suzuki Y, McAdams HH, Andersen GL. 2005. Whole-Genome Transcriptional Analysis of Heavy Metal Stresses in Caulobacter crescentus. J. Bacteriol., 187:8437-8449.
CC1098	hypothetical protein	637087138	19.1909	0.376292	Cr	(6+)		229	1	COG3743	0			No	No	Hu P, Brodie EL, Suzuki Y, McAdams HH, Andersen GL. 2005. Whole-Genome Transcriptional Analysis of Heavy Metal Stresses in Caulobacter crescentus. J. Bacteriol., 187:8437-8449.
Rmet_3523	transcriptional regulator, MerR family (IMGterm)	637978940	2.63	0.375714	As	(3+)	cupR	139	23	COG0789	10	pfam00376 pfam09278	TIGR02044	No	No	Monsieurs P, Moors H, Houdt RV, Janssen PJ, Janssen A, Coninx I, Mergeay M, Leys N. Heavy metal resistance in Cupriavidus metallidurans CH34 is governed by an intricate transcriptional network. Biometals (2011) 24:1133–1151.
Rmet_0330	Bile acid:sodium symporter	637975704	2.63	0.375714	Cd	(2+)	arsB	354	12	COG0798	12	pfam01758	TIGR00832	No	Yes	Monsieurs P, Moors H, Houdt RV, Janssen PJ, Janssen A, Coninx I, Mergeay M, Leys N. Heavy metal resistance in Cupriavidus metallidurans CH34 is governed by an intricate transcriptional network. Biometals (2011) 24:1133–1151.
Rmet_6107	hypothetical protein	637975133	2.63	0.375714	Zn	(2+)	copM	136	0		0			Yes	Yes	Monsieurs P, Moors H, Houdt RV, Janssen PJ, Janssen A, Coninx I, Mergeay M, Leys N. Heavy metal resistance in Cupriavidus metallidurans CH34 is governed by an intricate transcriptional network. Biometals (2011) 24:1133–1151.
NE1755	peptide deformylase	637428091	3.75	0.375	Zn	(2+)	def	176	6	COG0242	6	pfam01327	TIGR00079	No	No	Park S, Ely RL. 2008. Genome-wide transcriptional responses of Nitrosomonas europaea to zinc. Arch Microbiol., 189: 541–548.
Rmet_5602	L-threonine ammonia-lyase (EC 4.3.1.19) (IMGterm)	637981021	2.62	0.374286	Cr	(6+)		363	2	COG1171	17	pfam00291	TIGR01124	No	No	Monsieurs P, Moors H, Houdt RV, Janssen PJ, Janssen A, Coninx I, Mergeay M, Leys N. Heavy metal resistance in Cupriavidus metallidurans CH34 is governed by an intricate transcriptional network. Biometals (2011) 24:1133–1151.
Rmet_4187	hypothetical protein	637979610	2.62	0.374286	Pb	(2+)	mmtQ	165	0		0			Yes	No	Monsieurs P, Moors H, Houdt RV, Janssen PJ, Janssen A, Coninx I, Mergeay M, Leys N. Heavy metal resistance in Cupriavidus metallidurans CH34 is governed by an intricate transcriptional network. Biometals (2011) 24:1133–1151.
SMc01408	hypothetical protein	637182902	1.87	0.374	Cd	(2+)		236	1	COG4312	1	pfam05988		No	No	Rossbach S, Mai DJ, Carter EL, Sauviac L, Capela D, Bruand C, de Bruijn FJ. 2008. Response of Sinorhizobium meliloti to Elevated Concentrations of Cadmium and Zinc. Appl. Environ. Microbiol., 74: 4218-4221.
SMa0914	hypothetical protein	637179913	1.86	0.372	Zn	(2+)		313	0		1	pfam10686		No	No	Rossbach S, Mai DJ, Carter EL, Sauviac L, Capela D, Bruand C, de Bruijn FJ. 2008. Response of Sinorhizobium meliloti to Elevated Concentrations of Cadmium and Zinc. Appl. Environ. Microbiol., 74: 4218-4221.
Rmet_4988	NLPA lipoprotein	637980409	2.6	0.371429	Cr	(6+)		270	1	COG1464	1	pfam03180	TIGR00363	Yes	No	Monsieurs P, Moors H, Houdt RV, Janssen PJ, Janssen A, Coninx I, Mergeay M, Leys N. Heavy metal resistance in Cupriavidus metallidurans CH34 is governed by an intricate transcriptional network. Biometals (2011) 24:1133–1151.
Rmet_5020	thioesterase superfamily	637980441	2.6	0.371429	Sr	(2+)		143	4	COG2050	9	pfam03061	TIGR00369	No	No	Monsieurs P, Moors H, Houdt RV, Janssen PJ, Janssen A, Coninx I, Mergeay M, Leys N. Heavy metal resistance in Cupriavidus metallidurans CH34 is governed by an intricate transcriptional network. Biometals (2011) 24:1133–1151.
Rmet_6206	hypothetical protein	637975232	2.6	0.371429	CU	(2+)	cnrX	148	0		0			Yes	Yes	Monsieurs P, Moors H, Houdt RV, Janssen PJ, Janssen A, Coninx I, Mergeay M, Leys N. Heavy metal resistance in Cupriavidus metallidurans CH34 is governed by an intricate transcriptional network. Biometals (2011) 24:1133–1151.
CC1777	superoxide dismutase, Mn	637087821	18.9	0.370588	Cd	(2+)		238	6	COG0605	5	pfam00081 pfam02777		Yes	No	Hu P, Brodie EL, Suzuki Y, McAdams HH, Andersen GL. 2005. Whole-Genome Transcriptional Analysis of Heavy Metal Stresses in Caulobacter crescentus. J. Bacteriol., 187:8437-8449.
Rmet_0333	transcriptional regulator, ArsR family (IMGterm)	637975707	2.59	0.37	As	(3+)	arsR	109	31	COG0640	28	pfam01022		No	No	Monsieurs P, Moors H, Houdt RV, Janssen PJ, Janssen A, Coninx I, Mergeay M, Leys N. Heavy metal resistance in Cupriavidus metallidurans CH34 is governed by an intricate transcriptional network. Biometals (2011) 24:1133–1151.
Rmet_6188	transposase Tn3	637975214	2.59	0.37	Hg	(2+)	tnpA	989	8	COG4644	8	pfam01526		No	No	Monsieurs P, Moors H, Houdt RV, Janssen PJ, Janssen A, Coninx I, Mergeay M, Leys N. Heavy metal resistance in Cupriavidus metallidurans CH34 is governed by an intricate transcriptional network. Biometals (2011) 24:1133–1151.
NE1292	LSU ribosomal protein L27P (IMGterm)	637427641	3.7	0.37	Zn	(2+)	rpmA	85	4	COG0211	4	pfam01016	TIGR00062	No	No	Park S, Ely RL. 2008. Genome-wide transcriptional responses of Nitrosomonas europaea to zinc. Arch Microbiol., 189: 541–548.
SMa1903	protease	637180462	1.85	0.37	Zn	(2+)		328	4	COG1404	4	pfam00082		No	No	Rossbach S, Mai DJ, Carter EL, Sauviac L, Capela D, Bruand C, de Bruijn FJ. 2008. Response of Sinorhizobium meliloti to Elevated Concentrations of Cadmium and Zinc. Appl. Environ. Microbiol., 74: 4218-4221.
NE0236	Site-specific recombinase	637426615	3.69	0.369	Zn	(2+)	ccrB	519	15	COG1961	6	pfam00239		No	No	Park S, Ely RL. 2008. Genome-wide transcriptional responses of Nitrosomonas europaea to zinc. Arch Microbiol., 189: 541–548.
CC2601	hypothetical protein	637088653	18.8085	0.368795	Cd	(2+)		347	6	COG2230	6	pfam02353		No	No	Hu P, Brodie EL, Suzuki Y, McAdams HH, Andersen GL. 2005. Whole-Genome Transcriptional Analysis of Heavy Metal Stresses in Caulobacter crescentus. J. Bacteriol., 187:8437-8449.
Rmet_5978	two component heavy metal response transcriptional regulator, winged helix family (IMGterm)	637975004	2.58	0.368571	Cd	(2+)	czcR	225	49	COG0745	47	pfam00072 pfam00486	TIGR01387	No	No	Monsieurs P, Moors H, Houdt RV, Janssen PJ, Janssen A, Coninx I, Mergeay M, Leys N. Heavy metal resistance in Cupriavidus metallidurans CH34 is governed by an intricate transcriptional network. Biometals (2011) 24:1133–1151.
Rmet_4594	Heavy metal translocating P-type ATPase	637980015	2.58	0.368571	Co	(2+)	zntA	794	24	COG2217	15	pfam00122 pfam00702	TIGR01494 TIGR01525	No	Yes	Monsieurs P, Moors H, Houdt RV, Janssen PJ, Janssen A, Coninx I, Mergeay M, Leys N. Heavy metal resistance in Cupriavidus metallidurans CH34 is governed by an intricate transcriptional network. Biometals (2011) 24:1133–1151.
Rmet_2283	conserved hypothetical protein 698	637977680	2.58	0.368571	Cr	(6+)		362	4	COG2855	4	pfam03601	TIGR00698	Yes	Yes	Monsieurs P, Moors H, Houdt RV, Janssen PJ, Janssen A, Coninx I, Mergeay M, Leys N. Heavy metal resistance in Cupriavidus metallidurans CH34 is governed by an intricate transcriptional network. Biometals (2011) 24:1133–1151.
Rmet_6249	hypothetical protein	637975275	2.58	0.368571	Zn	(2+)		408	0		2	pfam06666		No	No	Monsieurs P, Moors H, Houdt RV, Janssen PJ, Janssen A, Coninx I, Mergeay M, Leys N. Heavy metal resistance in Cupriavidus metallidurans CH34 is governed by an intricate transcriptional network. Biometals (2011) 24:1133–1151.
SMa1233	periplasmic nitrate reductase subunit NapB (IMGterm)	637180088	1.84	0.368	Cd	(2+)	napB	167	1	COG3043	1	pfam03892		Yes	Yes	Rossbach S, Mai DJ, Carter EL, Sauviac L, Capela D, Bruand C, de Bruijn FJ. 2008. Response of Sinorhizobium meliloti to Elevated Concentrations of Cadmium and Zinc. Appl. Environ. Microbiol., 74: 4218-4221.
SMa1288	3-octaprenyl-4hydroxybenzoate decarboxylase (EC 4.1.1.-) (IMGterm)	637180114	1.83	0.366	Zn	(2+)		502	3	COG0043	3	pfam01977	TIGR00148	No	No	Rossbach S, Mai DJ, Carter EL, Sauviac L, Capela D, Bruand C, de Bruijn FJ. 2008. Response of Sinorhizobium meliloti to Elevated Concentrations of Cadmium and Zinc. Appl. Environ. Microbiol., 74: 4218-4221.
SMc00086	DIHEME CYTOCHROME C-TYPE SIGNAL PEPTIDE PROTEIN	637181768	1.83	0.366	Zn	(2+)	cycG	304	3	COG2010	13	pfam00034		Yes	Yes	Rossbach S, Mai DJ, Carter EL, Sauviac L, Capela D, Bruand C, de Bruijn FJ. 2008. Response of Sinorhizobium meliloti to Elevated Concentrations of Cadmium and Zinc. Appl. Environ. Microbiol., 74: 4218-4221.
SMa2071	hypothetical protein	637180546	1.83	0.366	Zn	(2+)		96	1	COG3237	1	pfam05532		No	No	Rossbach S, Mai DJ, Carter EL, Sauviac L, Capela D, Bruand C, de Bruijn FJ. 2008. Response of Sinorhizobium meliloti to Elevated Concentrations of Cadmium and Zinc. Appl. Environ. Microbiol., 74: 4218-4221.
Rmet_2073	Nitrate transporter	637977458	2.56	0.365714	TL	(1+)	narK	460	2	COG2223	35	pfam07690	TIGR00886	No	Yes	Monsieurs P, Moors H, Houdt RV, Janssen PJ, Janssen A, Coninx I, Mergeay M, Leys N. Heavy metal resistance in Cupriavidus metallidurans CH34 is governed by an intricate transcriptional network. Biometals (2011) 24:1133–1151.
BC4545	Ferrichrome transport system permease protein fhuB	637421267	6.93	0.364737	Ag	(1+)		327	10	COG0609	15	pfam01032		Yes	Yes	Ganesh Babu MM, Sridhar J, Gunasekaran P. 2011. Global transcriptome analysis of Bacillus cereus ATCC 14579 in response to silver nitrate stress. J. Nanobiotechnology, 9: 49-61.
Rmet_4750	ammonium transporter (TC 1.A.11) (IMGterm)	637980171	2.55	0.364286	Mn	(4+)		400	4	COG0004	4	pfam00909	TIGR00836	Yes	Yes	Monsieurs P, Moors H, Houdt RV, Janssen PJ, Janssen A, Coninx I, Mergeay M, Leys N. Heavy metal resistance in Cupriavidus metallidurans CH34 is governed by an intricate transcriptional network. Biometals (2011) 24:1133–1151.
Rmet_2062	L-glutamine synthetase (EC 6.3.1.2) (IMGterm)	637977447	2.55	0.364286	Mn	(4+)	glna	471	3	COG0174	2	pfam00120 pfam03951	TIGR00653	No	No	Monsieurs P, Moors H, Houdt RV, Janssen PJ, Janssen A, Coninx I, Mergeay M, Leys N. Heavy metal resistance in Cupriavidus metallidurans CH34 is governed by an intricate transcriptional network. Biometals (2011) 24:1133–1151.
Rmet_1790	FAD linked oxidase-like protein	637977170	2.55	0.364286	Cs	(1+)	glcD	470	10	COG0277	6	pfam01565 pfam02913		No	No	Monsieurs P, Moors H, Houdt RV, Janssen PJ, Janssen A, Coninx I, Mergeay M, Leys N. Heavy metal resistance in Cupriavidus metallidurans CH34 is governed by an intricate transcriptional network. Biometals (2011) 24:1133–1151.
Rmet_0399	L-glutamate-binding protein / L-aspartate-binding protein (IMGterm)	637975773	2.55	0.364286	AU	(3+)	gltI	299	15	COG0834	15	pfam00497		Yes	No	Monsieurs P, Moors H, Houdt RV, Janssen PJ, Janssen A, Coninx I, Mergeay M, Leys N. Heavy metal resistance in Cupriavidus metallidurans CH34 is governed by an intricate transcriptional network. Biometals (2011) 24:1133–1151.
Rmet_5984	Isoprenylcysteine carboxyl methyltransferase	637975010	2.55	0.364286	Cd	(2+)	czcN	273	5	COG2020	4	pfam04140		No	Yes	Monsieurs P, Moors H, Houdt RV, Janssen PJ, Janssen A, Coninx I, Mergeay M, Leys N. Heavy metal resistance in Cupriavidus metallidurans CH34 is governed by an intricate transcriptional network. Biometals (2011) 24:1133–1151.
Rmet_6186	diguanylate phosphodiesterase (EAL domain)	637975212	2.55	0.364286	Pb	(2+)	urf -2	329	26	COG2200	16	pfam00563 pfam11809		No	No	Monsieurs P, Moors H, Houdt RV, Janssen PJ, Janssen A, Coninx I, Mergeay M, Leys N. Heavy metal resistance in Cupriavidus metallidurans CH34 is governed by an intricate transcriptional network. Biometals (2011) 24:1133–1151.
Rmet_6177	diguanylate phosphodiesterase (EAL domain)	637975203	2.55	0.364286	Pb	(2+)	urf -2	333	26	COG2200	16	pfam00563 pfam11809		No	No	Monsieurs P, Moors H, Houdt RV, Janssen PJ, Janssen A, Coninx I, Mergeay M, Leys N. Heavy metal resistance in Cupriavidus metallidurans CH34 is governed by an intricate transcriptional network. Biometals (2011) 24:1133–1151.
Rmet_2313	Mercuric transport protein MerT	637977711	2.55	0.364286	Cd	(2+)	merT	116	0		13	pfam02411		Yes	Yes	Monsieurs P, Moors H, Houdt RV, Janssen PJ, Janssen A, Coninx I, Mergeay M, Leys N. Heavy metal resistance in Cupriavidus metallidurans CH34 is governed by an intricate transcriptional network. Biometals (2011) 24:1133–1151.
Rmet_0059	hypothetical protein	637975431	2.55	0.364286	As	(3+)		122	0		3	pfam11142		Yes	No	Monsieurs P, Moors H, Houdt RV, Janssen PJ, Janssen A, Coninx I, Mergeay M, Leys N. Heavy metal resistance in Cupriavidus metallidurans CH34 is governed by an intricate transcriptional network. Biometals (2011) 24:1133–1151.
SMb20011	hypothetical protein	637189541	1.82	0.364	Zn	(2+)		259	1	COG0428	1	pfam02535		Yes	Yes	Rossbach S, Mai DJ, Carter EL, Sauviac L, Capela D, Bruand C, de Bruijn FJ. 2008. Response of Sinorhizobium meliloti to Elevated Concentrations of Cadmium and Zinc. Appl. Environ. Microbiol., 74: 4218-4221.
SMa0308	hypothetical protein	637179582	1.82	0.364	Cd	(2+)		319	5	COG0491	9	pfam00753		Yes	No	Rossbach S, Mai DJ, Carter EL, Sauviac L, Capela D, Bruand C, de Bruijn FJ. 2008. Response of Sinorhizobium meliloti to Elevated Concentrations of Cadmium and Zinc. Appl. Environ. Microbiol., 74: 4218-4221.
SO3032	siderophore biosynthesis protein, putative	637344839	204.174	0.363299	Sr	(2+)		601	3	COG4264	3	pfam04183 pfam06276		No	No	Brown SD, Martin M, Deshpande S, Seal S, Huang K, Alm E, Yang Y, Wu L, Yan T, Liu X, Arkin A, Chourey K, Zhou J, Thompson DK. 2006. Cellular Response of Shewanella oneidensis to Strontium Stress. Appl. Environ. Microbiol., 72: 890–900.
NE1943	hypothetical protein	637428273	3.63	0.363	Zn	(2+)		217	1	COG2320	1	pfam04229		No	No	Park S, Ely RL. 2008. Genome-wide transcriptional responses of Nitrosomonas europaea to zinc. Arch Microbiol., 189: 541–548.
Rmet_6122	hypothetical protein	637975148	2.54	0.362857	Ag	(1+)	copH	153	0		0			Yes	Yes	Monsieurs P, Moors H, Houdt RV, Janssen PJ, Janssen A, Coninx I, Mergeay M, Leys N. Heavy metal resistance in Cupriavidus metallidurans CH34 is governed by an intricate transcriptional network. Biometals (2011) 24:1133–1151.
Rmet_0332	Glyoxalase/bleomycin resistance protein/dioxygenase	637975706	2.54	0.362857	Pb	(2+)	arsI	162	0		0			No	No	Monsieurs P, Moors H, Houdt RV, Janssen PJ, Janssen A, Coninx I, Mergeay M, Leys N. Heavy metal resistance in Cupriavidus metallidurans CH34 is governed by an intricate transcriptional network. Biometals (2011) 24:1133–1151.
NE2409	hypothetical protein	637428723	3.62	0.362	Zn	(2+)		67	4	COG2879	4	pfam04328		No	No	Park S, Ely RL. 2008. Genome-wide transcriptional responses of Nitrosomonas europaea to zinc. Arch Microbiol., 189: 541–548.
NE0492	transposase	637426871	3.62	0.362	Zn	(2+)		355	1	COG5464	1	pfam04754	TIGR01784	No	No	Park S, Ely RL. 2008. Genome-wide transcriptional responses of Nitrosomonas europaea to zinc. Arch Microbiol., 189: 541–548.
PA4820	hypothetical protein	637055261	166	0.36087	CU	(2+)		120	1	COG2246	4	pfam04138		No	Yes	Teitzel GM, Geddie A, De Long SK, Kirisits MJ, Whiteley M, Parsek MR. 2006. Survival and Growth in the Presence of Elevated Copper: Transcriptional Profiling of Copper-Stressed Pseudomonas aeruginosa. J. Bacteriol., 188: 7242-7256.
CC1520	hypothetical protein	637087566	18.4	0.360784	Cd	(2+)		451	0		4	pfam12040		Yes	Yes	Hu P, Brodie EL, Suzuki Y, McAdams HH, Andersen GL. 2005. Whole-Genome Transcriptional Analysis of Heavy Metal Stresses in Caulobacter crescentus. J. Bacteriol., 187:8437-8449.
Rmet_2578	cobalamin biosynthesis protein CbiB	637977978	2.52	0.36	CU	(2+)		326	1	COG1270	1	pfam03186		No	Yes	Monsieurs P, Moors H, Houdt RV, Janssen PJ, Janssen A, Coninx I, Mergeay M, Leys N. Heavy metal resistance in Cupriavidus metallidurans CH34 is governed by an intricate transcriptional network. Biometals (2011) 24:1133–1151.
Rmet_6173	Mercuric transport protein periplasmic component	637975199	2.52	0.36	Zn	(2+)	merP	91	20	COG2608	20	pfam00403	TIGR00003 TIGR02052	Yes	No	Monsieurs P, Moors H, Houdt RV, Janssen PJ, Janssen A, Coninx I, Mergeay M, Leys N. Heavy metal resistance in Cupriavidus metallidurans CH34 is governed by an intricate transcriptional network. Biometals (2011) 24:1133–1151.
Rmet_6346	hypothetical protein	637975372	2.52	0.36	Zn	(2+)	merP	75	0		0			No	No	Monsieurs P, Moors H, Houdt RV, Janssen PJ, Janssen A, Coninx I, Mergeay M, Leys N. Heavy metal resistance in Cupriavidus metallidurans CH34 is governed by an intricate transcriptional network. Biometals (2011) 24:1133–1151.
NE0127	transmembrane sensor	637426509	3.6	0.36	Zn	(2+)		349	16	COG3712	16	pfam04773		No	No	Park S, Ely RL. 2008. Genome-wide transcriptional responses of Nitrosomonas europaea to zinc. Arch Microbiol., 189: 541–548.
NE0673	glcF; glycolate oxidase (iron-sulfur subunit) protein	637427047	3.58	0.358	Zn	(2+)	glcf	419	4	COG0247	4	pfam02754		No	No	Park S, Ely RL. 2008. Genome-wide transcriptional responses of Nitrosomonas europaea to zinc. Arch Microbiol., 189: 541–548.
Rmet_2059	nitrogen metabolism transcriptional regulator, NtrC, Fis family (IMGterm)	637977444	2.5	0.357143	Mn	(4+)	glnG	528	8	COG2204	7	pfam00072 pfam00158 pfam02954	TIGR01818	No	No	Monsieurs P, Moors H, Houdt RV, Janssen PJ, Janssen A, Coninx I, Mergeay M, Leys N. Heavy metal resistance in Cupriavidus metallidurans CH34 is governed by an intricate transcriptional network. Biometals (2011) 24:1133–1151.
Rmet_4067	Twin-arginine translocation pathway signal	637979491	2.5	0.357143	Zn	(2+)	bug	325	11	COG3181	11	pfam03401		Yes	No	Monsieurs P, Moors H, Houdt RV, Janssen PJ, Janssen A, Coninx I, Mergeay M, Leys N. Heavy metal resistance in Cupriavidus metallidurans CH34 is governed by an intricate transcriptional network. Biometals (2011) 24:1133–1151.
Rmet_5504	porin, Gram-negative type	637980922	2.5	0.357143	Sr	(2+)		379	13	COG3203	13	pfam00267		Yes	Yes	Monsieurs P, Moors H, Houdt RV, Janssen PJ, Janssen A, Coninx I, Mergeay M, Leys N. Heavy metal resistance in Cupriavidus metallidurans CH34 is governed by an intricate transcriptional network. Biometals (2011) 24:1133–1151.
NE1024	Peptidase family U7	637427395	3.57	0.357	Zn	(2+)		317	3	COG0616	1	pfam01343	TIGR00706	No	Yes	Park S, Ely RL. 2008. Genome-wide transcriptional responses of Nitrosomonas europaea to zinc. Arch Microbiol., 189: 541–548.
SO4485	diheme cytochrome c	637346201	11.4	0.35625	Cr	(6+)		187	0		2	pfam09626		Yes	Yes	Bencheikh-Latmani R, Williams SM, Haucke L, Criddle CS, Wu L, Zhou J, Tebo BM. Global Transcriptional Profiling of Shewanella oneidensis MR-1 during Cr(VI) and U(VI) Reduction. Appl. Environ. Microbiol. 2005, 71(11):7453-7460.
SMb20069	amino acid carrier protein	637189596	1.78	0.356	Zn	(2+)		467	6	COG1115	6	pfam01235	TIGR00835	No	Yes	Rossbach S, Mai DJ, Carter EL, Sauviac L, Capela D, Bruand C, de Bruijn FJ. 2008. Response of Sinorhizobium meliloti to Elevated Concentrations of Cadmium and Zinc. Appl. Environ. Microbiol., 74: 4218-4221.
Rmet_3448	Glyoxylate carboligase	637978864	2.49	0.355714	Hg	(2+)	gcl	596	7	COG3960	18	pfam00205 pfam02775 pfam02776	TIGR01504	No	No	Monsieurs P, Moors H, Houdt RV, Janssen PJ, Janssen A, Coninx I, Mergeay M, Leys N. Heavy metal resistance in Cupriavidus metallidurans CH34 is governed by an intricate transcriptional network. Biometals (2011) 24:1133–1151.
SO3669	heme transport protein	637345454	199.526	0.355029	Sr	(2+)	hugA	697	10	COG4771	54	pfam00593 pfam07715	TIGR01785 TIGR01786	Yes	No	Brown SD, Martin M, Deshpande S, Seal S, Huang K, Alm E, Yang Y, Wu L, Yan T, Liu X, Arkin A, Chourey K, Zhou J, Thompson DK. 2006. Cellular Response of Shewanella oneidensis to Strontium Stress. Appl. Environ. Microbiol., 72: 890–900.
Rmet_1014	DNA-(apurinic or apyrimidinic site) lyase (EC 4.2.99.18) / endonuclease III (EC 3.2.2.-) (IMGterm)	637976395	2.48	0.354286	Pb	(2+)	nth	214	3	COG0177	3	pfam00633 pfam00730	TIGR01083	No	No	Monsieurs P, Moors H, Houdt RV, Janssen PJ, Janssen A, Coninx I, Mergeay M, Leys N. Heavy metal resistance in Cupriavidus metallidurans CH34 is governed by an intricate transcriptional network. Biometals (2011) 24:1133–1151.
Rmet_3717	dihydropteridine reductase (EC 1.5.1.34) (IMGterm)	637979140	2.48	0.354286	As	(3+)		220	11	COG0778	11	pfam00881		Yes	No	Monsieurs P, Moors H, Houdt RV, Janssen PJ, Janssen A, Coninx I, Mergeay M, Leys N. Heavy metal resistance in Cupriavidus metallidurans CH34 is governed by an intricate transcriptional network. Biometals (2011) 24:1133–1151.
Rmet_6298	hypothetical protein	637975324	2.48	0.354286	CU	(2+)	trbN	265	0		5	pfam01464		Yes	No	Monsieurs P, Moors H, Houdt RV, Janssen PJ, Janssen A, Coninx I, Mergeay M, Leys N. Heavy metal resistance in Cupriavidus metallidurans CH34 is governed by an intricate transcriptional network. Biometals (2011) 24:1133–1151.
NE2175	hypothetical protein	637428495	3.54	0.354	Zn	(2+)		79	0		1	pfam10047		Yes	No	Park S, Ely RL. 2008. Genome-wide transcriptional responses of Nitrosomonas europaea to zinc. Arch Microbiol., 189: 541–548.
SO3300	cytochrome c	637345110	35.3	0.353	Co	(3+)		126	0		0			Yes	No	Beliaev AS, Klingeman DM, Klappenbach JA, Wu L, Romine MF, Tiedje JM, Nealson KH, Fredrickson JK, Zhou J. 2005. Global Transcriptome Analysis of Shewanella oneidensis MR-1 Exposed to Different Terminal Electron Acceptors. J. Bacteriol., 187: 7138-7145.
Rmet_5231	transcriptional regulator, ArsR family (IMGterm)	637980649	2.47	0.352857	Zn	(2+)		214	1	COG1510	23	pfam01047		Yes	No	Monsieurs P, Moors H, Houdt RV, Janssen PJ, Janssen A, Coninx I, Mergeay M, Leys N. Heavy metal resistance in Cupriavidus metallidurans CH34 is governed by an intricate transcriptional network. Biometals (2011) 24:1133–1151.
SMb20625	hypothetical membrane protein	637191065	1.76	0.352	Cd	(2+)		401	29	COG2814	35	pfam07690		No	Yes	Rossbach S, Mai DJ, Carter EL, Sauviac L, Capela D, Bruand C, de Bruijn FJ. 2008. Response of Sinorhizobium meliloti to Elevated Concentrations of Cadmium and Zinc. Appl. Environ. Microbiol., 74: 4218-4221.
Rmet_4102	transcriptional regulator, TetR family (IMGterm)	637979525	2.45	0.35	As	(3+)		211	51	COG1309	61	pfam00440		No	No	Monsieurs P, Moors H, Houdt RV, Janssen PJ, Janssen A, Coninx I, Mergeay M, Leys N. Heavy metal resistance in Cupriavidus metallidurans CH34 is governed by an intricate transcriptional network. Biometals (2011) 24:1133–1151.
Rmet_6134	outer membrane efflux protein	637975160	2.45	0.35	Ag	(1+)	silC	435	22	COG1538	22	pfam02321		Yes	No	Monsieurs P, Moors H, Houdt RV, Janssen PJ, Janssen A, Coninx I, Mergeay M, Leys N. Heavy metal resistance in Cupriavidus metallidurans CH34 is governed by an intricate transcriptional network. Biometals (2011) 24:1133–1151.
Rmet_0740	D-amino acid dehydrogenase small subunit (EC 1.4.99.1) (IMGterm)	637976116	2.44	0.348571	Cr	(6+)	dadA	434	14	COG0665	16	pfam01266		No	No	Monsieurs P, Moors H, Houdt RV, Janssen PJ, Janssen A, Coninx I, Mergeay M, Leys N. Heavy metal resistance in Cupriavidus metallidurans CH34 is governed by an intricate transcriptional network. Biometals (2011) 24:1133–1151.
Rmet_5602	L-threonine ammonia-lyase (EC 4.3.1.19) (IMGterm)	637981021	2.44	0.348571	As	(3+)		363	2	COG1171	17	pfam00291	TIGR01124	No	No	Monsieurs P, Moors H, Houdt RV, Janssen PJ, Janssen A, Coninx I, Mergeay M, Leys N. Heavy metal resistance in Cupriavidus metallidurans CH34 is governed by an intricate transcriptional network. Biometals (2011) 24:1133–1151.
Rmet_3549	Uncharacterized protein UPF0065	637978966	2.44	0.348571	Sr	(2+)	tctC	322	11	COG3181	11	pfam03401		Yes	Yes	Monsieurs P, Moors H, Houdt RV, Janssen PJ, Janssen A, Coninx I, Mergeay M, Leys N. Heavy metal resistance in Cupriavidus metallidurans CH34 is governed by an intricate transcriptional network. Biometals (2011) 24:1133–1151.
Rmet_4981	protein of unknown function DUF347	637980402	2.44	0.348571	Zn	(2+)	mmfC1	260	9	COG4705	9	pfam03988		No	Yes	Monsieurs P, Moors H, Houdt RV, Janssen PJ, Janssen A, Coninx I, Mergeay M, Leys N. Heavy metal resistance in Cupriavidus metallidurans CH34 is governed by an intricate transcriptional network. Biometals (2011) 24:1133–1151.
Rmet_4036	protein of unknown function DUF347	637979460	2.44	0.348571	Zn	(2+)	mmfC1	260	9	COG4705	9	pfam03988		No	Yes	Monsieurs P, Moors H, Houdt RV, Janssen PJ, Janssen A, Coninx I, Mergeay M, Leys N. Heavy metal resistance in Cupriavidus metallidurans CH34 is governed by an intricate transcriptional network. Biometals (2011) 24:1133–1151.
Rmet_3001	protein of unknown function DUF347	637978401	2.44	0.348571	Zn	(2+)	mmfC1	260	9	COG4705	9	pfam03988		No	Yes	Monsieurs P, Moors H, Houdt RV, Janssen PJ, Janssen A, Coninx I, Mergeay M, Leys N. Heavy metal resistance in Cupriavidus metallidurans CH34 is governed by an intricate transcriptional network. Biometals (2011) 24:1133–1151.
NE0903	cytochrome c	637427274	3.48	0.348	Zn	(2+)		425	3	COG2010	13	pfam00034		Yes	No	Park S, Ely RL. 2008. Genome-wide transcriptional responses of Nitrosomonas europaea to zinc. Arch Microbiol., 189: 541–548.
SMb21219	carbohydrate ABC transporter membrane protein 2, CUT1 family (TC 3.A.1.1.-) (IMGterm)	637190250	1.74	0.348	Zn	(2+)		281	10	COG0395	66	pfam00528		Yes	Yes	Rossbach S, Mai DJ, Carter EL, Sauviac L, Capela D, Bruand C, de Bruijn FJ. 2008. Response of Sinorhizobium meliloti to Elevated Concentrations of Cadmium and Zinc. Appl. Environ. Microbiol., 74: 4218-4221.
Rmet_6207	RNA polymerase, sigma-24 subunit, RpoE (IMGterm)	637975233	2.43	0.347143	CU	(2+)	cnrH	191	42	COG1595	34	pfam04542 pfam08281	TIGR02937	No	No	Monsieurs P, Moors H, Houdt RV, Janssen PJ, Janssen A, Coninx I, Mergeay M, Leys N. Heavy metal resistance in Cupriavidus metallidurans CH34 is governed by an intricate transcriptional network. Biometals (2011) 24:1133–1151.
NE0566	Domain of unknown function 2:Response regulator receiver domain	637426945	3.47	0.347	Zn	(2+)		415	1	COG2200 COG3437	2	pfam00072 pfam00563		No	No	Park S, Ely RL. 2008. Genome-wide transcriptional responses of Nitrosomonas europaea to zinc. Arch Microbiol., 189: 541–548.
BSU11200	N-acetylglutamate synthase (EC 2.3.1.1) / glutamate N-acetyltransferase (EC 2.3.1.35) (IMGterm)	646317620	133.05	0.346484	Ag	(1+)	argJ	406	1	COG1364	1	pfam01960	TIGR00120	No	No	Moore CM, Gaballa A, Hui M, Ye RW, Helmann JD. Genetic and physiological responses of Bacillus subtilis to metal ion stress. Molecular Microbiology (2005) 57: 27–40.
SMb21484	RNA polymerase sigma-E factor (sigma-24) protein	637190839	1.73	0.346	Zn	(2+)	rpoE5	173	42	COG1595	34	pfam04542 pfam08281	TIGR02937	No	No	Rossbach S, Mai DJ, Carter EL, Sauviac L, Capela D, Bruand C, de Bruijn FJ. 2008. Response of Sinorhizobium meliloti to Elevated Concentrations of Cadmium and Zinc. Appl. Environ. Microbiol., 74: 4218-4221.
Rmet_6107	hypothetical protein	637975133	2.42	0.345714	Cd	(2+)	copM	136	0		0			Yes	Yes	Monsieurs P, Moors H, Houdt RV, Janssen PJ, Janssen A, Coninx I, Mergeay M, Leys N. Heavy metal resistance in Cupriavidus metallidurans CH34 is governed by an intricate transcriptional network. Biometals (2011) 24:1133–1151.
Rmet_6206	hypothetical protein	637975232	2.42	0.345714	Co	(2+)	cnrX	148	0		0			Yes	Yes	Monsieurs P, Moors H, Houdt RV, Janssen PJ, Janssen A, Coninx I, Mergeay M, Leys N. Heavy metal resistance in Cupriavidus metallidurans CH34 is governed by an intricate transcriptional network. Biometals (2011) 24:1133–1151.
NE1656	Phosphopantetheine attachment site	637427996	3.45	0.345	Zn	(2+)		93	2	COG0236	5	pfam00550	TIGR00517	No	No	Park S, Ely RL. 2008. Genome-wide transcriptional responses of Nitrosomonas europaea to zinc. Arch Microbiol., 189: 541–548.
Rmet_0333	transcriptional regulator, ArsR family (IMGterm)	637975707	2.41	0.344286	Zn	(2+)	arsR	109	31	COG0640	28	pfam01022		No	No	Monsieurs P, Moors H, Houdt RV, Janssen PJ, Janssen A, Coninx I, Mergeay M, Leys N. Heavy metal resistance in Cupriavidus metallidurans CH34 is governed by an intricate transcriptional network. Biometals (2011) 24:1133–1151.
SOA0149	hypothetical protein	637346588	34.4	0.344	Mn	(4+)		282	4	COG1237	9	pfam00753		No	No	Beliaev AS, Klingeman DM, Klappenbach JA, Wu L, Romine MF, Tiedje JM, Nealson KH, Fredrickson JK, Zhou J. 2005. Global Transcriptome Analysis of Shewanella oneidensis MR-1 Exposed to Different Terminal Electron Acceptors. J. Bacteriol., 187: 7138-7145.
NE1283	hypothetical protein	637427632	3.44	0.344	Zn	(2+)		66	1	COG3242	1	pfam09838		No	Yes	Park S, Ely RL. 2008. Genome-wide transcriptional responses of Nitrosomonas europaea to zinc. Arch Microbiol., 189: 541–548.
SMb21344	monosaccharide ABC transporter ATP-binding protein, CUT2 family (TC 3.A.1.2.-) (IMGterm)	637190447	1.72	0.344	Zn	(2+)		497	5	COG1129	113	pfam00005		No	No	Rossbach S, Mai DJ, Carter EL, Sauviac L, Capela D, Bruand C, de Bruijn FJ. 2008. Response of Sinorhizobium meliloti to Elevated Concentrations of Cadmium and Zinc. Appl. Environ. Microbiol., 74: 4218-4221.
SMa0270	monosaccharide ABC transporter ATP-binding protein, CUT2 family (TC 3.A.1.2.-) (IMGterm)	637179558	1.72	0.344	Zn	(2+)		530	5	COG1129	113	pfam00005		Yes	No	Rossbach S, Mai DJ, Carter EL, Sauviac L, Capela D, Bruand C, de Bruijn FJ. 2008. Response of Sinorhizobium meliloti to Elevated Concentrations of Cadmium and Zinc. Appl. Environ. Microbiol., 74: 4218-4221.
SMb21170	guanylate kinase, also similar to E. coli PhnN protein	637190363	1.72	0.344	Zn	(2+)		195	1	COG3709	3	pfam00625	TIGR02322	No	No	Rossbach S, Mai DJ, Carter EL, Sauviac L, Capela D, Bruand C, de Bruijn FJ. 2008. Response of Sinorhizobium meliloti to Elevated Concentrations of Cadmium and Zinc. Appl. Environ. Microbiol., 74: 4218-4221.
Rmet_2231	carbohydrate ABC transporter membrane protein 2, CUT1 family (TC 3.A.1.1.-) (IMGterm)	637977626	2.4	0.342857	Hg	(2+)		276	10	COG0395	66	pfam00528		No	Yes	Monsieurs P, Moors H, Houdt RV, Janssen PJ, Janssen A, Coninx I, Mergeay M, Leys N. Heavy metal resistance in Cupriavidus metallidurans CH34 is governed by an intricate transcriptional network. Biometals (2011) 24:1133–1151.
BC0712	phosphate ABC transporter membrane protein 2, PhoT family (TC 3.A.1.7.1) (IMGterm)	637417511	6.5	0.342105	Ag	(1+)		306	1	COG0581	66	pfam00528	TIGR00974	Yes	Yes	Ganesh Babu MM, Sridhar J, Gunasekaran P. 2011. Global transcriptome analysis of Bacillus cereus ATCC 14579 in response to silver nitrate stress. J. Nanobiotechnology, 9: 49-61.
NE1398	DNA polymerase-related protein, bacteriophage-type	637427744	3.42	0.342	Zn	(2+)		247	1	COG1573	3	pfam03167	TIGR00758	Yes	No	Park S, Ely RL. 2008. Genome-wide transcriptional responses of Nitrosomonas europaea to zinc. Arch Microbiol., 189: 541–548.
Rmet_3263	glutamate synthase (NADH) large subunit (EC 1.4.1.14) (IMGterm)	637978669	2.39	0.341429	Cr	(6+)	gltB	1631	3	COG0069	3	pfam00310 pfam01493 pfam01645 pfam04898		No	No	Monsieurs P, Moors H, Houdt RV, Janssen PJ, Janssen A, Coninx I, Mergeay M, Leys N. Heavy metal resistance in Cupriavidus metallidurans CH34 is governed by an intricate transcriptional network. Biometals (2011) 24:1133–1151.
Rmet_0240	nitrogen regulatory protein P-II (GlnB, GlnK)	637975613	2.39	0.341429	Mn	(4+)	glnK	112	4	COG0347	4	pfam00543		No	No	Monsieurs P, Moors H, Houdt RV, Janssen PJ, Janssen A, Coninx I, Mergeay M, Leys N. Heavy metal resistance in Cupriavidus metallidurans CH34 is governed by an intricate transcriptional network. Biometals (2011) 24:1133–1151.
Rmet_3905	protein of unknown function DUF444	637979324	2.39	0.341429	As	(3+)		423	4	COG2718	4	pfam04285		No	No	Monsieurs P, Moors H, Houdt RV, Janssen PJ, Janssen A, Coninx I, Mergeay M, Leys N. Heavy metal resistance in Cupriavidus metallidurans CH34 is governed by an intricate transcriptional network. Biometals (2011) 24:1133–1151.
Rmet_6345	Mercuric transport protein MerT	637975371	2.39	0.341429	Zn	(2+)	merT	116	0		13	pfam02411		Yes	Yes	Monsieurs P, Moors H, Houdt RV, Janssen PJ, Janssen A, Coninx I, Mergeay M, Leys N. Heavy metal resistance in Cupriavidus metallidurans CH34 is governed by an intricate transcriptional network. Biometals (2011) 24:1133–1151.
Rmet_6172	Mercuric transport protein MerT	637975198	2.39	0.341429	Zn	(2+)	merT	116	0		13	pfam02411		Yes	Yes	Monsieurs P, Moors H, Houdt RV, Janssen PJ, Janssen A, Coninx I, Mergeay M, Leys N. Heavy metal resistance in Cupriavidus metallidurans CH34 is governed by an intricate transcriptional network. Biometals (2011) 24:1133–1151.
Rmet_5947	Heavy metal translocating P-type ATPase	637974973	2.38	0.34	Pb	(2+)	pbrA	799	24	COG2217	18	pfam00122 pfam00403 pfam00702	TIGR01494 TIGR01494 TIGR01511 TIGR01525	No	Yes	Monsieurs P, Moors H, Houdt RV, Janssen PJ, Janssen A, Coninx I, Mergeay M, Leys N. Heavy metal resistance in Cupriavidus metallidurans CH34 is governed by an intricate transcriptional network. Biometals (2011) 24:1133–1151.
Rmet_1197	Dihydrolipoamide acetyltransferase	637976583	2.37	0.338571	Cr	(6+)	aceF	554	1	COG0508 COG4770	1	pfam00198 pfam00364 pfam02817	TIGR01348	No	No	Monsieurs P, Moors H, Houdt RV, Janssen PJ, Janssen A, Coninx I, Mergeay M, Leys N. Heavy metal resistance in Cupriavidus metallidurans CH34 is governed by an intricate transcriptional network. Biometals (2011) 24:1133–1151.
Rmet_0740	D-amino acid dehydrogenase small subunit (EC 1.4.99.1) (IMGterm)	637976116	2.37	0.338571	Mn	(4+)	dadA	434	14	COG0665	16	pfam01266		No	No	Monsieurs P, Moors H, Houdt RV, Janssen PJ, Janssen A, Coninx I, Mergeay M, Leys N. Heavy metal resistance in Cupriavidus metallidurans CH34 is governed by an intricate transcriptional network. Biometals (2011) 24:1133–1151.
BSU08820	vegetative catalase 1	646317380	129.85	0.338151	As	(5+)	katA	483	10	COG0753	10	pfam00199 pfam06628		No	No	Moore CM, Gaballa A, Hui M, Ye RW, Helmann JD. Genetic and physiological responses of Bacillus subtilis to metal ion stress. Molecular Microbiology (2005) 57: 27–40.
SMb20928	exported carboxyl-terminal protease protein	637190578	1.69	0.338	Cd	(2+)		416	1	COG0793	1	pfam00595 pfam03572		Yes	No	Rossbach S, Mai DJ, Carter EL, Sauviac L, Capela D, Bruand C, de Bruijn FJ. 2008. Response of Sinorhizobium meliloti to Elevated Concentrations of Cadmium and Zinc. Appl. Environ. Microbiol., 74: 4218-4221.
CC1520	hypothetical protein	637087566	17.2	0.337255	Cr	(6+)		451	0		4	pfam12040		Yes	Yes	Hu P, Brodie EL, Suzuki Y, McAdams HH, Andersen GL. 2005. Whole-Genome Transcriptional Analysis of Heavy Metal Stresses in Caulobacter crescentus. J. Bacteriol., 187:8437-8449.
Rmet_0486	GTP cyclohydrolase subunit MoaC (IMGterm)	637975861	2.36	0.337143	CU	(2+)	moaC	159	4	COG0315	4	pfam01967	TIGR00581	No	No	Monsieurs P, Moors H, Houdt RV, Janssen PJ, Janssen A, Coninx I, Mergeay M, Leys N. Heavy metal resistance in Cupriavidus metallidurans CH34 is governed by an intricate transcriptional network. Biometals (2011) 24:1133–1151.
Rmet_0239	hypothetical protein	637975612	2.36	0.337143	Mn	(4+)		266	0		2	pfam09694	TIGR02001	Yes	No	Monsieurs P, Moors H, Houdt RV, Janssen PJ, Janssen A, Coninx I, Mergeay M, Leys N. Heavy metal resistance in Cupriavidus metallidurans CH34 is governed by an intricate transcriptional network. Biometals (2011) 24:1133–1151.
Rmet_0085	hypothetical protein	637975457	2.36	0.337143	As	(3+)		85	0		1	pfam12091		No	No	Monsieurs P, Moors H, Houdt RV, Janssen PJ, Janssen A, Coninx I, Mergeay M, Leys N. Heavy metal resistance in Cupriavidus metallidurans CH34 is governed by an intricate transcriptional network. Biometals (2011) 24:1133–1151.
NE0489	abortive infection phage resistance protein	637426868	3.37	0.337	Zn	(2+)	abiR	560	0		1	pfam10592		No	No	Park S, Ely RL. 2008. Genome-wide transcriptional responses of Nitrosomonas europaea to zinc. Arch Microbiol., 189: 541–548.
NE0728	Sensory transduction histidine kinase	637427102	3.36	0.336	Zn	(2+)		418	30	COG0642	20	pfam00512 pfam00672 pfam02518		Yes	Yes	Park S, Ely RL. 2008. Genome-wide transcriptional responses of Nitrosomonas europaea to zinc. Arch Microbiol., 189: 541–548.
NE2550	ABC-2 type transport system permease protein	637428858	3.36	0.336	Zn	(2+)		248	0		0			Yes	Yes	Park S, Ely RL. 2008. Genome-wide transcriptional responses of Nitrosomonas europaea to zinc. Arch Microbiol., 189: 541–548.
SMc02882	TRANSMEMBRANE PROTEIN	637180986	1.68	0.336	Cd	(2+)		244	1	COG2981	1	pfam04401		No	Yes	Rossbach S, Mai DJ, Carter EL, Sauviac L, Capela D, Bruand C, de Bruijn FJ. 2008. Response of Sinorhizobium meliloti to Elevated Concentrations of Cadmium and Zinc. Appl. Environ. Microbiol., 74: 4218-4221.
Rmet_0740	D-amino acid dehydrogenase small subunit (EC 1.4.99.1) (IMGterm)	637976116	2.35	0.335714	Pb	(2+)	dadA	434	14	COG0665	16	pfam01266		No	No	Monsieurs P, Moors H, Houdt RV, Janssen PJ, Janssen A, Coninx I, Mergeay M, Leys N. Heavy metal resistance in Cupriavidus metallidurans CH34 is governed by an intricate transcriptional network. Biometals (2011) 24:1133–1151.
Rmet_2725	acetyltransferase	637978124	2.35	0.335714	Cr	(6+)		181	6	COG1045	0		TIGR03570	No	No	Monsieurs P, Moors H, Houdt RV, Janssen PJ, Janssen A, Coninx I, Mergeay M, Leys N. Heavy metal resistance in Cupriavidus metallidurans CH34 is governed by an intricate transcriptional network. Biometals (2011) 24:1133–1151.
NE1867	hypothetical protein	637428200	3.35	0.335	Zn	(2+)		144	0		1	pfam06303		No	No	Park S, Ely RL. 2008. Genome-wide transcriptional responses of Nitrosomonas europaea to zinc. Arch Microbiol., 189: 541–548.
EF2467	hypothetical protein	637415629	21.7429	0.334507	Cu	(2+)		92	0		0			No	No	Coelho Abrantes M, Lopes MdF, Kok J (2011) Impact of Manganese, Copper and Zinc Ions on the Transcriptome of the Nosocomial Pathogen Enterococcus faecalis V583. PLoS ONE 6(10): e26519.
Rmet_2654	1-Cys peroxiredoxin (EC 1.11.1.15) (IMGterm)	637978053	2.34	0.334286	Cr	(6+)		212	10	COG0450	10	pfam00578 pfam10417		No	No	Monsieurs P, Moors H, Houdt RV, Janssen PJ, Janssen A, Coninx I, Mergeay M, Leys N. Heavy metal resistance in Cupriavidus metallidurans CH34 is governed by an intricate transcriptional network. Biometals (2011) 24:1133–1151.
Rmet_2371	Rhodanese-like protein	637977767	2.34	0.334286	Se	(4+)		175	13	COG0607	1	pfam00581 pfam11127		No	Yes	Monsieurs P, Moors H, Houdt RV, Janssen PJ, Janssen A, Coninx I, Mergeay M, Leys N. Heavy metal resistance in Cupriavidus metallidurans CH34 is governed by an intricate transcriptional network. Biometals (2011) 24:1133–1151.
SMc00086	DIHEME CYTOCHROME C-TYPE SIGNAL PEPTIDE PROTEIN	637181768	1.67	0.334	Cd	(2+)	cycG	304	3	COG2010	13	pfam00034		Yes	Yes	Rossbach S, Mai DJ, Carter EL, Sauviac L, Capela D, Bruand C, de Bruijn FJ. 2008. Response of Sinorhizobium meliloti to Elevated Concentrations of Cadmium and Zinc. Appl. Environ. Microbiol., 74: 4218-4221.
BSU25780	thioredoxin-coupled arsenate reductase	646319151	128.06	0.33349	Cd	(2+)	arsC	139	13	COG0394	13	pfam01451	TIGR02691	No	No	Moore CM, Gaballa A, Hui M, Ye RW, Helmann JD. Genetic and physiological responses of Bacillus subtilis to metal ion stress. Molecular Microbiology (2005) 57: 27–40.
NE0207	ATP synthase F1 subcomplex epsilon subunit (IMGterm)	637426585	3.33	0.333	Zn	(2+)	atpC	140	2	COG0355	1	pfam00401 pfam02823	TIGR01216	No	No	Park S, Ely RL. 2008. Genome-wide transcriptional responses of Nitrosomonas europaea to zinc. Arch Microbiol., 189: 541–548.
NE0807	hypothetical protein	637427177	3.33	0.333	Zn	(2+)		151	0		6	pfam05258		No	No	Park S, Ely RL. 2008. Genome-wide transcriptional responses of Nitrosomonas europaea to zinc. Arch Microbiol., 189: 541–548.
Rmet_6186	diguanylate phosphodiesterase (EAL domain)	637975212	2.33	0.332857	Cd	(2+)	urf -2	329	26	COG2200	16	pfam00563 pfam11809		No	No	Monsieurs P, Moors H, Houdt RV, Janssen PJ, Janssen A, Coninx I, Mergeay M, Leys N. Heavy metal resistance in Cupriavidus metallidurans CH34 is governed by an intricate transcriptional network. Biometals (2011) 24:1133–1151.
Rmet_6177	diguanylate phosphodiesterase (EAL domain)	637975203	2.33	0.332857	Cd	(2+)	urf -2	333	26	COG2200	16	pfam00563 pfam11809		No	No	Monsieurs P, Moors H, Houdt RV, Janssen PJ, Janssen A, Coninx I, Mergeay M, Leys N. Heavy metal resistance in Cupriavidus metallidurans CH34 is governed by an intricate transcriptional network. Biometals (2011) 24:1133–1151.
Rmet_4594	Heavy metal translocating P-type ATPase	637980015	2.33	0.332857	Zn	(2+)	zntA	794	24	COG2217	15	pfam00122 pfam00702	TIGR01494 TIGR01525	No	Yes	Monsieurs P, Moors H, Houdt RV, Janssen PJ, Janssen A, Coninx I, Mergeay M, Leys N. Heavy metal resistance in Cupriavidus metallidurans CH34 is governed by an intricate transcriptional network. Biometals (2011) 24:1133–1151.
NE1349	hypothetical protein	637427703	3.32	0.332	Zn	(2+)		131	1	COG5611	14	pfam01850		No	No	Park S, Ely RL. 2008. Genome-wide transcriptional responses of Nitrosomonas europaea to zinc. Arch Microbiol., 189: 541–548.
SMa1939	hypothetical protein	637180478	1.66	0.332	Zn	(2+)		511	4	COG0654	3	pfam01494		No	No	Rossbach S, Mai DJ, Carter EL, Sauviac L, Capela D, Bruand C, de Bruijn FJ. 2008. Response of Sinorhizobium meliloti to Elevated Concentrations of Cadmium and Zinc. Appl. Environ. Microbiol., 74: 4218-4221.
Rmet_5030	hypothetical protein	637980451	2.32	0.331429	Ag	(1+)	cusD	133	0		0			Yes	Yes	Monsieurs P, Moors H, Houdt RV, Janssen PJ, Janssen A, Coninx I, Mergeay M, Leys N. Heavy metal resistance in Cupriavidus metallidurans CH34 is governed by an intricate transcriptional network. Biometals (2011) 24:1133–1151.
Rmet_4595	hypothetical protein	637980016	2.32	0.331429	Cd	(2+)	czcI2	125	0		0			Yes	Yes	Monsieurs P, Moors H, Houdt RV, Janssen PJ, Janssen A, Coninx I, Mergeay M, Leys N. Heavy metal resistance in Cupriavidus metallidurans CH34 is governed by an intricate transcriptional network. Biometals (2011) 24:1133–1151.
SO4477	two component transcriptional regulator, winged helix family (IMGterm)	637346193	10.6	0.33125	Cr	(6+)	cpxR	228	49	COG0745	47	pfam00072 pfam00486		No	No	Bencheikh-Latmani R, Williams SM, Haucke L, Criddle CS, Wu L, Zhou J, Tebo BM. Global Transcriptional Profiling of Shewanella oneidensis MR-1 during Cr(VI) and U(VI) Reduction. Appl. Environ. Microbiol. 2005, 71(11):7453-7460.
SO0637	hypothetical protein	637342624	10.6	0.33125	U	(6+)		91	4	COG4453	4	pfam08681		No	No	Bencheikh-Latmani R, Williams SM, Haucke L, Criddle CS, Wu L, Zhou J, Tebo BM. Global Transcriptional Profiling of Shewanella oneidensis MR-1 during Cr(VI) and U(VI) Reduction. Appl. Environ. Microbiol. 2005, 71(11):7453-7460.
SO1428	outer membrane protein	637343368	10.6	0.33125	U	(6+)		662	0		2	pfam11854	TIGR03509	Yes	No	Bencheikh-Latmani R, Williams SM, Haucke L, Criddle CS, Wu L, Zhou J, Tebo BM. Global Transcriptional Profiling of Shewanella oneidensis MR-1 during Cr(VI) and U(VI) Reduction. Appl. Environ. Microbiol. 2005, 71(11):7453-7460.
BC0865	lysine:proton symporter, APA family (TC 2.A.3.2.6) (IMGterm)	637417660	6.29	0.331053	Ag	(1+)		474	8	COG0531	6	pfam00324		Yes	Yes	Ganesh Babu MM, Sridhar J, Gunasekaran P. 2011. Global transcriptome analysis of Bacillus cereus ATCC 14579 in response to silver nitrate stress. J. Nanobiotechnology, 9: 49-61.
Rmet_0610	AMP-dependent synthetase and ligase	637975985	2.31	0.33	As	(3+)	accA	570	13	COG0318	20	pfam00501		No	No	Monsieurs P, Moors H, Houdt RV, Janssen PJ, Janssen A, Coninx I, Mergeay M, Leys N. Heavy metal resistance in Cupriavidus metallidurans CH34 is governed by an intricate transcriptional network. Biometals (2011) 24:1133–1151.
Rmet_5665	NmrA-like protein	637981084	2.31	0.33	Cs	(1+)		324	8	COG0451	3	pfam05368		Yes	No	Monsieurs P, Moors H, Houdt RV, Janssen PJ, Janssen A, Coninx I, Mergeay M, Leys N. Heavy metal resistance in Cupriavidus metallidurans CH34 is governed by an intricate transcriptional network. Biometals (2011) 24:1133–1151.
Rmet_1747	hypothetical protein	637977127	2.31	0.33	As	(3+)		177	1	COG0645	0			No	No	Monsieurs P, Moors H, Houdt RV, Janssen PJ, Janssen A, Coninx I, Mergeay M, Leys N. Heavy metal resistance in Cupriavidus metallidurans CH34 is governed by an intricate transcriptional network. Biometals (2011) 24:1133–1151.
Rmet_2623	FAD-dependent pyridine nucleotide-disulphide oxidoreductase	637978024	2.31	0.33	Cs	(1+)	ndh	467	1	COG1252	15	pfam00070 pfam07992		No	Yes	Monsieurs P, Moors H, Houdt RV, Janssen PJ, Janssen A, Coninx I, Mergeay M, Leys N. Heavy metal resistance in Cupriavidus metallidurans CH34 is governed by an intricate transcriptional network. Biometals (2011) 24:1133–1151.
SMa0005	formate dehydrogenase (quinone-dependent) iron-sulfur subunit (IMGterm)	637179416	1.65	0.33	Cd	(2+)	fdoH	330	5	COG0437	1	pfam09163	TIGR01582	No	No	Rossbach S, Mai DJ, Carter EL, Sauviac L, Capela D, Bruand C, de Bruijn FJ. 2008. Response of Sinorhizobium meliloti to Elevated Concentrations of Cadmium and Zinc. Appl. Environ. Microbiol., 74: 4218-4221.
Rmet_2237	NUDIX hydrolase	637977632	2.3	0.328571	Cr	(6+)		283	5	COG1443	12	pfam00293		No	No	Monsieurs P, Moors H, Houdt RV, Janssen PJ, Janssen A, Coninx I, Mergeay M, Leys N. Heavy metal resistance in Cupriavidus metallidurans CH34 is governed by an intricate transcriptional network. Biometals (2011) 24:1133–1151.
Rmet_6109	hypothetical protein	637975135	2.3	0.328571	CU	(2+)	copN	164	0		0			No	No	Monsieurs P, Moors H, Houdt RV, Janssen PJ, Janssen A, Coninx I, Mergeay M, Leys N. Heavy metal resistance in Cupriavidus metallidurans CH34 is governed by an intricate transcriptional network. Biometals (2011) 24:1133–1151.
Rmet_4103	NADH:flavin oxidoreductase/NADH oxidase	637979526	2.29	0.327143	Se	(4+)	nemA	369	14	COG1902	12	pfam00724		No	No	Monsieurs P, Moors H, Houdt RV, Janssen PJ, Janssen A, Coninx I, Mergeay M, Leys N. Heavy metal resistance in Cupriavidus metallidurans CH34 is governed by an intricate transcriptional network. Biometals (2011) 24:1133–1151.
Rmet_1852	acyl-CoA dehydrogenase-like protein	637977232	2.29	0.327143	Cr	(6+)		619	17	COG1960	4	pfam00441 pfam02770 pfam02771 pfam12418		No	No	Monsieurs P, Moors H, Houdt RV, Janssen PJ, Janssen A, Coninx I, Mergeay M, Leys N. Heavy metal resistance in Cupriavidus metallidurans CH34 is governed by an intricate transcriptional network. Biometals (2011) 24:1133–1151.
Rmet_4908	hypothetical protein	637980329	2.29	0.327143	Cd	(2+)	mmsQ	165	0		0			Yes	No	Monsieurs P, Moors H, Houdt RV, Janssen PJ, Janssen A, Coninx I, Mergeay M, Leys N. Heavy metal resistance in Cupriavidus metallidurans CH34 is governed by an intricate transcriptional network. Biometals (2011) 24:1133–1151.
SMa1593	oxidoreductase	637180283	1.63	0.326	Zn	(2+)		376	14	COG0665	16	pfam01266		No	No	Rossbach S, Mai DJ, Carter EL, Sauviac L, Capela D, Bruand C, de Bruijn FJ. 2008. Response of Sinorhizobium meliloti to Elevated Concentrations of Cadmium and Zinc. Appl. Environ. Microbiol., 74: 4218-4221.
Rmet_3456	transcriptional regulator, MerR family (IMGterm)	637978872	2.28	0.325714	Pb	(2+)	pbrR3	149	23	COG0789	10	pfam00376 pfam09278	TIGR02047	No	No	Monsieurs P, Moors H, Houdt RV, Janssen PJ, Janssen A, Coninx I, Mergeay M, Leys N. Heavy metal resistance in Cupriavidus metallidurans CH34 is governed by an intricate transcriptional network. Biometals (2011) 24:1133–1151.
Rmet_4223	Uncharacterized protein UPF0065	637979646	2.28	0.325714	TL	(1+)	bug	317	11	COG3181	11	pfam03401		Yes	No	Monsieurs P, Moors H, Houdt RV, Janssen PJ, Janssen A, Coninx I, Mergeay M, Leys N. Heavy metal resistance in Cupriavidus metallidurans CH34 is governed by an intricate transcriptional network. Biometals (2011) 24:1133–1151.
Rmet_3376	Kef-type potassium/proton antiporter, CPA2 family (TC 2.A.37.1) (IMGterm)	637978791	2.27	0.324286	Sr	(2+)	kefC	604	6	COG0475	7	pfam00999 pfam02254	TIGR00932	Yes	Yes	Monsieurs P, Moors H, Houdt RV, Janssen PJ, Janssen A, Coninx I, Mergeay M, Leys N. Heavy metal resistance in Cupriavidus metallidurans CH34 is governed by an intricate transcriptional network. Biometals (2011) 24:1133–1151.
Rmet_6111	two component heavy metal response transcriptional regulator, winged helix family (IMGterm)	637975137	2.27	0.324286	Cd	(2+)	copR1	228	49	COG0745	47	pfam00072 pfam00486	TIGR01387	No	No	Monsieurs P, Moors H, Houdt RV, Janssen PJ, Janssen A, Coninx I, Mergeay M, Leys N. Heavy metal resistance in Cupriavidus metallidurans CH34 is governed by an intricate transcriptional network. Biometals (2011) 24:1133–1151.
Rmet_4188	transcriptional regulator, TetR family (IMGterm)	637979611	2.27	0.324286	Se	(4+)		211	51	COG1309	61	pfam00440		No	No	Monsieurs P, Moors H, Houdt RV, Janssen PJ, Janssen A, Coninx I, Mergeay M, Leys N. Heavy metal resistance in Cupriavidus metallidurans CH34 is governed by an intricate transcriptional network. Biometals (2011) 24:1133–1151.
Rmet_5976	hypothetical protein	637975002	2.27	0.324286	Zn	(2+)	czcE	133	0		0			Yes	Yes	Monsieurs P, Moors H, Houdt RV, Janssen PJ, Janssen A, Coninx I, Mergeay M, Leys N. Heavy metal resistance in Cupriavidus metallidurans CH34 is governed by an intricate transcriptional network. Biometals (2011) 24:1133–1151.
NE1026	hypothetical protein	637427397	3.24	0.324	Zn	(2+)		277	0		1	pfam06347		Yes	No	Park S, Ely RL. 2008. Genome-wide transcriptional responses of Nitrosomonas europaea to zinc. Arch Microbiol., 189: 541–548.
PA3920	metal transporting P-type ATPase	637054340	149	0.323913	CU	(2+)		792	6	COG2217 COG2608	18	pfam00122 pfam00403 pfam00702	TIGR00003 TIGR00003 TIGR01494 TIGR01511 TIGR01525	No	Yes	Teitzel GM, Geddie A, De Long SK, Kirisits MJ, Whiteley M, Parsek MR. 2006. Survival and Growth in the Presence of Elevated Copper: Transcriptional Profiling of Copper-Stressed Pseudomonas aeruginosa. J. Bacteriol., 188: 7242-7256.
NE1361	similar to abortive phage resistance protein	637427713	3.23	0.323	Zn	(2+)		437	1	COG1106	0			No	No	Park S, Ely RL. 2008. Genome-wide transcriptional responses of Nitrosomonas europaea to zinc. Arch Microbiol., 189: 541–548.
Rmet_6183	Mercuric reductase MerA	637975209	2.26	0.322857	Cd	(2+)	merA	561	15	COG1249 COG2608	15	pfam00070 pfam00403 pfam02852 pfam07992	TIGR02053	No	No	Monsieurs P, Moors H, Houdt RV, Janssen PJ, Janssen A, Coninx I, Mergeay M, Leys N. Heavy metal resistance in Cupriavidus metallidurans CH34 is governed by an intricate transcriptional network. Biometals (2011) 24:1133–1151.
Rmet_6174	Mercuric reductase MerA	637975200	2.26	0.322857	Cd	(2+)	merA	561	15	COG1249 COG2608	15	pfam00070 pfam00403 pfam02852 pfam07992	TIGR02053	No	No	Monsieurs P, Moors H, Houdt RV, Janssen PJ, Janssen A, Coninx I, Mergeay M, Leys N. Heavy metal resistance in Cupriavidus metallidurans CH34 is governed by an intricate transcriptional network. Biometals (2011) 24:1133–1151.
Rmet_1196	2-oxo-acid dehydrogenase E1 component, homodimeric type	637976582	2.26	0.322857	Cr	(6+)	aceE	895	1	COG2609	1	pfam00456	TIGR00759	No	No	Monsieurs P, Moors H, Houdt RV, Janssen PJ, Janssen A, Coninx I, Mergeay M, Leys N. Heavy metal resistance in Cupriavidus metallidurans CH34 is governed by an intricate transcriptional network. Biometals (2011) 24:1133–1151.
Rmet_3864	hypothetical protein	637979283	2.26	0.322857	Cr	(6+)	chrF2	152	4	COG4275	4	pfam09828		No	No	Monsieurs P, Moors H, Houdt RV, Janssen PJ, Janssen A, Coninx I, Mergeay M, Leys N. Heavy metal resistance in Cupriavidus metallidurans CH34 is governed by an intricate transcriptional network. Biometals (2011) 24:1133–1151.
Rmet_2313	Mercuric transport protein MerT	637977711	2.26	0.322857	Zn	(2+)	merT	116	0		13	pfam02411		Yes	Yes	Monsieurs P, Moors H, Houdt RV, Janssen PJ, Janssen A, Coninx I, Mergeay M, Leys N. Heavy metal resistance in Cupriavidus metallidurans CH34 is governed by an intricate transcriptional network. Biometals (2011) 24:1133–1151.
NE2547	3-demethylubiquinone-9 3-methyltransferase (EC 2.1.1.64) (IMGterm)	637428855	3.22	0.322	Zn	(2+)	ubiG	235	5	COG2227	20	pfam08241	TIGR01983	No	No	Park S, Ely RL. 2008. Genome-wide transcriptional responses of Nitrosomonas europaea to zinc. Arch Microbiol., 189: 541–548.
Rmet_6196	major facilitator superfamily MFS_1	637975222	2.25	0.321429	Cr	(6+)	chrP	413	29	COG2814	35	pfam07690		Yes	Yes	Monsieurs P, Moors H, Houdt RV, Janssen PJ, Janssen A, Coninx I, Mergeay M, Leys N. Heavy metal resistance in Cupriavidus metallidurans CH34 is governed by an intricate transcriptional network. Biometals (2011) 24:1133–1151.
Rmet_6107	hypothetical protein	637975133	2.25	0.321429	CU	(2+)	copM	136	0		0			Yes	Yes	Monsieurs P, Moors H, Houdt RV, Janssen PJ, Janssen A, Coninx I, Mergeay M, Leys N. Heavy metal resistance in Cupriavidus metallidurans CH34 is governed by an intricate transcriptional network. Biometals (2011) 24:1133–1151.
SO0503	hypothetical protein	637342498	32.14	0.3214	Mn	(4+)		358	4	COG0701	4	pfam03773		No	Yes	Beliaev AS, Klingeman DM, Klappenbach JA, Wu L, Romine MF, Tiedje JM, Nealson KH, Fredrickson JK, Zhou J. 2005. Global Transcriptome Analysis of Shewanella oneidensis MR-1 Exposed to Different Terminal Electron Acceptors. J. Bacteriol., 187: 7138-7145.
NE0048	hypothetical protein	637426427	3.21	0.321	Zn	(2+)		262	1	COG0235	1	pfam00596		No	No	Park S, Ely RL. 2008. Genome-wide transcriptional responses of Nitrosomonas europaea to zinc. Arch Microbiol., 189: 541–548.
Rmet_1636	thiamine pyrophosphate enzyme-like TPP-binding	637977020	2.24	0.32	Ag	(1+)		559	11	COG0028	18	pfam00205 pfam02775 pfam02776		No	No	Monsieurs P, Moors H, Houdt RV, Janssen PJ, Janssen A, Coninx I, Mergeay M, Leys N. Heavy metal resistance in Cupriavidus metallidurans CH34 is governed by an intricate transcriptional network. Biometals (2011) 24:1133–1151.
Rmet_4223	Uncharacterized protein UPF0065	637979646	2.24	0.32	Cr	(6+)	bug	317	11	COG3181	11	pfam03401		Yes	No	Monsieurs P, Moors H, Houdt RV, Janssen PJ, Janssen A, Coninx I, Mergeay M, Leys N. Heavy metal resistance in Cupriavidus metallidurans CH34 is governed by an intricate transcriptional network. Biometals (2011) 24:1133–1151.
Rmet_3396	pyruvate ferredoxin/flavodoxin oxidoreductase	637978811	2.24	0.32	Cr	(6+)	porG	1197	2	COG4231	2	pfam01558 pfam02775		No	No	Monsieurs P, Moors H, Houdt RV, Janssen PJ, Janssen A, Coninx I, Mergeay M, Leys N. Heavy metal resistance in Cupriavidus metallidurans CH34 is governed by an intricate transcriptional network. Biometals (2011) 24:1133–1151.
Rmet_6122	hypothetical protein	637975148	2.24	0.32	AU	(3+)	copH	153	0		0			Yes	Yes	Monsieurs P, Moors H, Houdt RV, Janssen PJ, Janssen A, Coninx I, Mergeay M, Leys N. Heavy metal resistance in Cupriavidus metallidurans CH34 is governed by an intricate transcriptional network. Biometals (2011) 24:1133–1151.
Rmet_4461	hypothetical protein	637979883	2.24	0.32	Ni	(2+)	mmmQ	88	0		0			Yes	No	Monsieurs P, Moors H, Houdt RV, Janssen PJ, Janssen A, Coninx I, Mergeay M, Leys N. Heavy metal resistance in Cupriavidus metallidurans CH34 is governed by an intricate transcriptional network. Biometals (2011) 24:1133–1151.
BSU25780	thioredoxin-coupled arsenate reductase	646319151	122.73	0.319609	Ag	(1+)	arsC	139	13	COG0394	13	pfam01451	TIGR02691	No	No	Moore CM, Gaballa A, Hui M, Ye RW, Helmann JD. Genetic and physiological responses of Bacillus subtilis to metal ion stress. Molecular Microbiology (2005) 57: 27–40.
Rmet_6127	porin, Gram-negative type	637975153	2.23	0.318571	Cr	(6+)	ompP2	355	13	COG3203	13	pfam00267		Yes	No	Monsieurs P, Moors H, Houdt RV, Janssen PJ, Janssen A, Coninx I, Mergeay M, Leys N. Heavy metal resistance in Cupriavidus metallidurans CH34 is governed by an intricate transcriptional network. Biometals (2011) 24:1133–1151.
Rmet_6205	hypothetical protein	637975231	2.23	0.318571	Ni	(2+)	cnrY	95	0		0			No	Yes	Monsieurs P, Moors H, Houdt RV, Janssen PJ, Janssen A, Coninx I, Mergeay M, Leys N. Heavy metal resistance in Cupriavidus metallidurans CH34 is governed by an intricate transcriptional network. Biometals (2011) 24:1133–1151.
Rmet_1636	thiamine pyrophosphate enzyme-like TPP-binding	637977020	2.22	0.317143	AU	(3+)		559	11	COG0028	18	pfam00205 pfam02775 pfam02776		No	No	Monsieurs P, Moors H, Houdt RV, Janssen PJ, Janssen A, Coninx I, Mergeay M, Leys N. Heavy metal resistance in Cupriavidus metallidurans CH34 is governed by an intricate transcriptional network. Biometals (2011) 24:1133–1151.
Rmet_3625	protein of unknown function DUF58	637979048	2.22	0.317143	Ag	(1+)		316	6	COG1721	6	pfam01882		No	Yes	Monsieurs P, Moors H, Houdt RV, Janssen PJ, Janssen A, Coninx I, Mergeay M, Leys N. Heavy metal resistance in Cupriavidus metallidurans CH34 is governed by an intricate transcriptional network. Biometals (2011) 24:1133–1151.
Rmet_4979	protein of unknown function DUF347	637980400	2.22	0.317143	Zn	(2+)	mmfC2	252	9	COG4705	9	pfam03988		No	Yes	Monsieurs P, Moors H, Houdt RV, Janssen PJ, Janssen A, Coninx I, Mergeay M, Leys N. Heavy metal resistance in Cupriavidus metallidurans CH34 is governed by an intricate transcriptional network. Biometals (2011) 24:1133–1151.
Rmet_4038	protein of unknown function DUF347	637979462	2.22	0.317143	Zn	(2+)	mmfC2	252	9	COG4705	9	pfam03988		No	Yes	Monsieurs P, Moors H, Houdt RV, Janssen PJ, Janssen A, Coninx I, Mergeay M, Leys N. Heavy metal resistance in Cupriavidus metallidurans CH34 is governed by an intricate transcriptional network. Biometals (2011) 24:1133–1151.
Rmet_3003	protein of unknown function DUF347	637978403	2.22	0.317143	Zn	(2+)	mmfC2	252	9	COG4705	9	pfam03988		No	Yes	Monsieurs P, Moors H, Houdt RV, Janssen PJ, Janssen A, Coninx I, Mergeay M, Leys N. Heavy metal resistance in Cupriavidus metallidurans CH34 is governed by an intricate transcriptional network. Biometals (2011) 24:1133–1151.
Rmet_3120	hypothetical protein	637978520	2.22	0.317143	AU	(3+)		167	0		6	pfam05258		No	No	Monsieurs P, Moors H, Houdt RV, Janssen PJ, Janssen A, Coninx I, Mergeay M, Leys N. Heavy metal resistance in Cupriavidus metallidurans CH34 is governed by an intricate transcriptional network. Biometals (2011) 24:1133–1151.
SMa1078	hypothetical protein	637179998	1.58	0.316	Zn	(2+)		74	2	COG2155	2	pfam04070		Yes	Yes	Rossbach S, Mai DJ, Carter EL, Sauviac L, Capela D, Bruand C, de Bruijn FJ. 2008. Response of Sinorhizobium meliloti to Elevated Concentrations of Cadmium and Zinc. Appl. Environ. Microbiol., 74: 4218-4221.
SMa1311	VirB6 type IV secretion protein	637180129	1.58	0.316	Zn	(2+)	virB6	313	1	COG3704	1	pfam04610		No	Yes	Rossbach S, Mai DJ, Carter EL, Sauviac L, Capela D, Bruand C, de Bruijn FJ. 2008. Response of Sinorhizobium meliloti to Elevated Concentrations of Cadmium and Zinc. Appl. Environ. Microbiol., 74: 4218-4221.
SMa0779	conserved hypothetical protein with localized similarity	637179835	1.58	0.316	Zn	(2+)		298	3	COG4584	0			No	Yes	Rossbach S, Mai DJ, Carter EL, Sauviac L, Capela D, Bruand C, de Bruijn FJ. 2008. Response of Sinorhizobium meliloti to Elevated Concentrations of Cadmium and Zinc. Appl. Environ. Microbiol., 74: 4218-4221.
SMb20770	hypothetical protein	637190990	1.58	0.316	Zn	(2+)		166	0		1	pfam07331		No	Yes	Rossbach S, Mai DJ, Carter EL, Sauviac L, Capela D, Bruand C, de Bruijn FJ. 2008. Response of Sinorhizobium meliloti to Elevated Concentrations of Cadmium and Zinc. Appl. Environ. Microbiol., 74: 4218-4221.
Rmet_3376	Kef-type potassium/proton antiporter, CPA2 family (TC 2.A.37.1) (IMGterm)	637978791	2.21	0.315714	Ag	(1+)	kefC	604	6	COG0475	7	pfam00999 pfam02254	TIGR00932	Yes	Yes	Monsieurs P, Moors H, Houdt RV, Janssen PJ, Janssen A, Coninx I, Mergeay M, Leys N. Heavy metal resistance in Cupriavidus metallidurans CH34 is governed by an intricate transcriptional network. Biometals (2011) 24:1133–1151.
Rmet_6296	Lytic transglycosylase, catalytic	637975322	2.21	0.315714	Pb	(2+)	pilT	140	3	COG0741	5	pfam01464		Yes	No	Monsieurs P, Moors H, Houdt RV, Janssen PJ, Janssen A, Coninx I, Mergeay M, Leys N. Heavy metal resistance in Cupriavidus metallidurans CH34 is governed by an intricate transcriptional network. Biometals (2011) 24:1133–1151.
Rmet_6119	Heavy metal translocating P-type ATPase	637975145	2.21	0.315714	CU	(2+)	copF	805	3	COG2217 COG3350	3	pfam00122 pfam00702 pfam04945	TIGR01494 TIGR01511 TIGR01525	No	Yes	Monsieurs P, Moors H, Houdt RV, Janssen PJ, Janssen A, Coninx I, Mergeay M, Leys N. Heavy metal resistance in Cupriavidus metallidurans CH34 is governed by an intricate transcriptional network. Biometals (2011) 24:1133–1151.
Rmet_1116	ornithine cyclodeaminase (EC 4.3.1.12) (IMGterm)	637976498	2.21	0.315714	CU	(2+)	sbnB	355	1	COG2423	1	pfam02423	TIGR03944	Yes	No	Monsieurs P, Moors H, Houdt RV, Janssen PJ, Janssen A, Coninx I, Mergeay M, Leys N. Heavy metal resistance in Cupriavidus metallidurans CH34 is governed by an intricate transcriptional network. Biometals (2011) 24:1133–1151.
Rmet_5644	Carotenoid oxygenase	637981063	2.21	0.315714	Ag	(1+)	carX	478	3	COG3670	3	pfam03055		No	No	Monsieurs P, Moors H, Houdt RV, Janssen PJ, Janssen A, Coninx I, Mergeay M, Leys N. Heavy metal resistance in Cupriavidus metallidurans CH34 is governed by an intricate transcriptional network. Biometals (2011) 24:1133–1151.
Rmet_3448	Glyoxylate carboligase	637978864	2.21	0.315714	Cs	(1+)	gcl	596	7	COG3960	18	pfam00205 pfam02775 pfam02776	TIGR01504	No	No	Monsieurs P, Moors H, Houdt RV, Janssen PJ, Janssen A, Coninx I, Mergeay M, Leys N. Heavy metal resistance in Cupriavidus metallidurans CH34 is governed by an intricate transcriptional network. Biometals (2011) 24:1133–1151.
BC2532	Methyltransferase	637419303	5.99	0.315263	Ag	(1+)		209	5	COG2227	20	pfam08241		No	No	Ganesh Babu MM, Sridhar J, Gunasekaran P. 2011. Global transcriptome analysis of Bacillus cereus ATCC 14579 in response to silver nitrate stress. J. Nanobiotechnology, 9: 49-61.
Rmet_6131	Methyltransferase type 11	637975157	2.2	0.314286	CU	(2+)	ubiE2	289	16	COG2226	20	pfam08241		No	No	Monsieurs P, Moors H, Houdt RV, Janssen PJ, Janssen A, Coninx I, Mergeay M, Leys N. Heavy metal resistance in Cupriavidus metallidurans CH34 is governed by an intricate transcriptional network. Biometals (2011) 24:1133–1151.
Rmet_3448	Glyoxylate carboligase	637978864	2.2	0.314286	Cr	(6+)	gcl	596	7	COG3960	18	pfam00205 pfam02775 pfam02776	TIGR01504	No	No	Monsieurs P, Moors H, Houdt RV, Janssen PJ, Janssen A, Coninx I, Mergeay M, Leys N. Heavy metal resistance in Cupriavidus metallidurans CH34 is governed by an intricate transcriptional network. Biometals (2011) 24:1133–1151.
Rmet_6179	transposase Tn3	637975205	2.2	0.314286	Hg	(2+)	tnpA	988	8	COG4644	8	pfam01526		No	No	Monsieurs P, Moors H, Houdt RV, Janssen PJ, Janssen A, Coninx I, Mergeay M, Leys N. Heavy metal resistance in Cupriavidus metallidurans CH34 is governed by an intricate transcriptional network. Biometals (2011) 24:1133–1151.
Rmet_4598	transposase Tn3	637980019	2.2	0.314286	Hg	(2+)	tnpA	988	8	COG4644	8	pfam01526		No	No	Monsieurs P, Moors H, Houdt RV, Janssen PJ, Janssen A, Coninx I, Mergeay M, Leys N. Heavy metal resistance in Cupriavidus metallidurans CH34 is governed by an intricate transcriptional network. Biometals (2011) 24:1133–1151.
Rmet_4474	transposase Tn3	637979896	2.2	0.314286	Hg	(2+)	tnpA	988	8	COG4644	8	pfam01526		No	No	Monsieurs P, Moors H, Houdt RV, Janssen PJ, Janssen A, Coninx I, Mergeay M, Leys N. Heavy metal resistance in Cupriavidus metallidurans CH34 is governed by an intricate transcriptional network. Biometals (2011) 24:1133–1151.
Rmet_1198	20S proteasome, A and B subunits	637976584	2.2	0.314286	Cr	(6+)		198	7	COG5405	7	pfam00227		No	No	Monsieurs P, Moors H, Houdt RV, Janssen PJ, Janssen A, Coninx I, Mergeay M, Leys N. Heavy metal resistance in Cupriavidus metallidurans CH34 is governed by an intricate transcriptional network. Biometals (2011) 24:1133–1151.
Rmet_6107	hypothetical protein	637975133	2.2	0.314286	Ni	(2+)	copM	136	0		0			Yes	Yes	Monsieurs P, Moors H, Houdt RV, Janssen PJ, Janssen A, Coninx I, Mergeay M, Leys N. Heavy metal resistance in Cupriavidus metallidurans CH34 is governed by an intricate transcriptional network. Biometals (2011) 24:1133–1151.
Rmet_4980	conserved hypothetical signal peptide protein	637980401	2.2	0.314286	Pb	(2+)	mmfD	149	0		0			Yes	No	Monsieurs P, Moors H, Houdt RV, Janssen PJ, Janssen A, Coninx I, Mergeay M, Leys N. Heavy metal resistance in Cupriavidus metallidurans CH34 is governed by an intricate transcriptional network. Biometals (2011) 24:1133–1151.
Rmet_4037	conserved hypothetical signal peptide protein	637979461	2.2	0.314286	Pb	(2+)	mmfD	149	0		0			Yes	No	Monsieurs P, Moors H, Houdt RV, Janssen PJ, Janssen A, Coninx I, Mergeay M, Leys N. Heavy metal resistance in Cupriavidus metallidurans CH34 is governed by an intricate transcriptional network. Biometals (2011) 24:1133–1151.
Rmet_3002	conserved hypothetical signal peptide protein	637978402	2.2	0.314286	Pb	(2+)	mmfD	149	0		0			Yes	No	Monsieurs P, Moors H, Houdt RV, Janssen PJ, Janssen A, Coninx I, Mergeay M, Leys N. Heavy metal resistance in Cupriavidus metallidurans CH34 is governed by an intricate transcriptional network. Biometals (2011) 24:1133–1151.
NE1900	DUF214	637428233	3.14	0.314	Zn	(2+)		407	6	COG0577	12	pfam02687		Yes	Yes	Park S, Ely RL. 2008. Genome-wide transcriptional responses of Nitrosomonas europaea to zinc. Arch Microbiol., 189: 541–548.
NE1667	Holliday junction resolvase-like protein	637428007	3.14	0.314	Zn	(2+)		148	1	COG0816	1	pfam03652	TIGR00250	No	No	Park S, Ely RL. 2008. Genome-wide transcriptional responses of Nitrosomonas europaea to zinc. Arch Microbiol., 189: 541–548.
NE2164	lipid-A-disaccharide kinase (EC 2.7.1.130) (IMGterm)	637428484	3.14	0.314	Zn	(2+)	lpxK	396	1	COG1663 COG2835	1	pfam02606 pfam03966	TIGR00682	No	No	Park S, Ely RL. 2008. Genome-wide transcriptional responses of Nitrosomonas europaea to zinc. Arch Microbiol., 189: 541–548.
NE1123	Penicillin amidase	637427480	3.14	0.314	Zn	(2+)		793	2	COG2366	2	pfam01804		Yes	Yes	Park S, Ely RL. 2008. Genome-wide transcriptional responses of Nitrosomonas europaea to zinc. Arch Microbiol., 189: 541–548.
NE2035	hypothetical protein	637428359	3.13	0.313	Zn	(2+)		80	6	COG0425	5	pfam01206		No	No	Park S, Ely RL. 2008. Genome-wide transcriptional responses of Nitrosomonas europaea to zinc. Arch Microbiol., 189: 541–548.
NE1511	hypothetical protein	637427858	3.13	0.313	Zn	(2+)	dsbC	237	2	COG1651	1	pfam10411		Yes	No	Park S, Ely RL. 2008. Genome-wide transcriptional responses of Nitrosomonas europaea to zinc. Arch Microbiol., 189: 541–548.
NE2563	General diffusion Gram-negative porins	637428871	3.13	0.313	Zn	(2+)		404	13	COG3203	13	pfam00267		Yes	No	Park S, Ely RL. 2008. Genome-wide transcriptional responses of Nitrosomonas europaea to zinc. Arch Microbiol., 189: 541–548.
Rmet_1927	Amidase	637977310	2.19	0.312857	Co	(2+)	gatA3	440	9	COG0154	9	pfam01425		Yes	No	Monsieurs P, Moors H, Houdt RV, Janssen PJ, Janssen A, Coninx I, Mergeay M, Leys N. Heavy metal resistance in Cupriavidus metallidurans CH34 is governed by an intricate transcriptional network. Biometals (2011) 24:1133–1151.
Rmet_3448	Glyoxylate carboligase	637978864	2.19	0.312857	Ag	(1+)	gcl	596	7	COG3960	18	pfam00205 pfam02775 pfam02776	TIGR01504	No	No	Monsieurs P, Moors H, Houdt RV, Janssen PJ, Janssen A, Coninx I, Mergeay M, Leys N. Heavy metal resistance in Cupriavidus metallidurans CH34 is governed by an intricate transcriptional network. Biometals (2011) 24:1133–1151.
SO4593	hypothetical protein	637346304	10	0.3125	Cr	(6+)		151	0		5	pfam09829		Yes	Yes	Bencheikh-Latmani R, Williams SM, Haucke L, Criddle CS, Wu L, Zhou J, Tebo BM. Global Transcriptional Profiling of Shewanella oneidensis MR-1 during Cr(VI) and U(VI) Reduction. Appl. Environ. Microbiol. 2005, 71(11):7453-7460.
NE2032	alpha-amylase (EC:3.2.1.1) (IMGterm)	637428356	3.12	0.312	Zn	(2+)	amyA	670	1	COG1449	1	pfam03065 pfam09094 pfam09095		No	No	Park S, Ely RL. 2008. Genome-wide transcriptional responses of Nitrosomonas europaea to zinc. Arch Microbiol., 189: 541–548.
Rmet_1813	L-carnitine dehydratase/bile acid-inducible protein F	637977193	2.18	0.311429	As	(3+)		406	4	COG1804	4	pfam02515		Yes	No	Monsieurs P, Moors H, Houdt RV, Janssen PJ, Janssen A, Coninx I, Mergeay M, Leys N. Heavy metal resistance in Cupriavidus metallidurans CH34 is governed by an intricate transcriptional network. Biometals (2011) 24:1133–1151.
Rmet_6173	Mercuric transport protein periplasmic component	637975199	2.18	0.311429	Pb	(2+)	merP	91	20	COG2608	20	pfam00403	TIGR00003 TIGR02052	Yes	No	Monsieurs P, Moors H, Houdt RV, Janssen PJ, Janssen A, Coninx I, Mergeay M, Leys N. Heavy metal resistance in Cupriavidus metallidurans CH34 is governed by an intricate transcriptional network. Biometals (2011) 24:1133–1151.
Rmet_0095	hypothetical protein	637975467	2.18	0.311429	As	(3+)		106	0		1	pfam08895		No	No	Monsieurs P, Moors H, Houdt RV, Janssen PJ, Janssen A, Coninx I, Mergeay M, Leys N. Heavy metal resistance in Cupriavidus metallidurans CH34 is governed by an intricate transcriptional network. Biometals (2011) 24:1133–1151.
Rmet_6346	hypothetical protein	637975372	2.18	0.311429	Pb	(2+)	merP	75	0		0			No	No	Monsieurs P, Moors H, Houdt RV, Janssen PJ, Janssen A, Coninx I, Mergeay M, Leys N. Heavy metal resistance in Cupriavidus metallidurans CH34 is governed by an intricate transcriptional network. Biometals (2011) 24:1133–1151.
NE0493	hypothetical protein	637426872	3.11	0.311	Zn	(2+)		105	0		0		TIGR01764	No	No	Park S, Ely RL. 2008. Genome-wide transcriptional responses of Nitrosomonas europaea to zinc. Arch Microbiol., 189: 541–548.
Rmet_2725	acetyltransferase	637978124	2.17	0.31	Ag	(1+)		181	6	COG1045	0		TIGR03570	No	No	Monsieurs P, Moors H, Houdt RV, Janssen PJ, Janssen A, Coninx I, Mergeay M, Leys N. Heavy metal resistance in Cupriavidus metallidurans CH34 is governed by an intricate transcriptional network. Biometals (2011) 24:1133–1151.
Rmet_3551	protein of unknown function DUF112, transmembrane	637978968	2.17	0.31	Sr	(2+)	tctA	504	1	COG3333	1	pfam01970		No	Yes	Monsieurs P, Moors H, Houdt RV, Janssen PJ, Janssen A, Coninx I, Mergeay M, Leys N. Heavy metal resistance in Cupriavidus metallidurans CH34 is governed by an intricate transcriptional network. Biometals (2011) 24:1133–1151.
NE1793	hypothetical protein	637428129	3.1	0.31	Zn	(2+)		312	2	COG5653	0			No	No	Park S, Ely RL. 2008. Genome-wide transcriptional responses of Nitrosomonas europaea to zinc. Arch Microbiol., 189: 541–548.
SO3672	outer membrane transport energization protein ExbD (TC 2.C.1.1.1) (IMGterm)	637345457	173.78	0.309217	Sr	(2+)	exbD1	145	3	COG0848	3	pfam02472		No	Yes	Brown SD, Martin M, Deshpande S, Seal S, Huang K, Alm E, Yang Y, Wu L, Yan T, Liu X, Arkin A, Chourey K, Zhou J, Thompson DK. 2006. Cellular Response of Shewanella oneidensis to Strontium Stress. Appl. Environ. Microbiol., 72: 890–900.
NE0110	CRISPR-associated protein, Cas2 family (IMGterm)	637426495	3.09	0.309	Zn	(2+)		105	1	COG1343	1	pfam09827	TIGR01573	No	No	Park S, Ely RL. 2008. Genome-wide transcriptional responses of Nitrosomonas europaea to zinc. Arch Microbiol., 189: 541–548.
Rmet_4370	Alcohol dehydrogenase GroES-like protein	637979791	2.16	0.308571	Cr	(6+)		338	11	COG0604	20	pfam00107 pfam08240	TIGR02817	No	No	Monsieurs P, Moors H, Houdt RV, Janssen PJ, Janssen A, Coninx I, Mergeay M, Leys N. Heavy metal resistance in Cupriavidus metallidurans CH34 is governed by an intricate transcriptional network. Biometals (2011) 24:1133–1151.
Rmet_5272	Dimethylmenaquinone methyltransferase	637980690	2.16	0.308571	Zn	(2+)		239	2	COG0684	2	pfam03737		No	No	Monsieurs P, Moors H, Houdt RV, Janssen PJ, Janssen A, Coninx I, Mergeay M, Leys N. Heavy metal resistance in Cupriavidus metallidurans CH34 is governed by an intricate transcriptional network. Biometals (2011) 24:1133–1151.
Rmet_6183	Mercuric reductase MerA	637975209	2.16	0.308571	Pb	(2+)	merA	561	15	COG1249 COG2608	15	pfam00070 pfam00403 pfam02852 pfam07992	TIGR02053	No	No	Monsieurs P, Moors H, Houdt RV, Janssen PJ, Janssen A, Coninx I, Mergeay M, Leys N. Heavy metal resistance in Cupriavidus metallidurans CH34 is governed by an intricate transcriptional network. Biometals (2011) 24:1133–1151.
Rmet_6174	Mercuric reductase MerA	637975200	2.16	0.308571	Pb	(2+)	merA	561	15	COG1249 COG2608	15	pfam00070 pfam00403 pfam02852 pfam07992	TIGR02053	No	No	Monsieurs P, Moors H, Houdt RV, Janssen PJ, Janssen A, Coninx I, Mergeay M, Leys N. Heavy metal resistance in Cupriavidus metallidurans CH34 is governed by an intricate transcriptional network. Biometals (2011) 24:1133–1151.
Rmet_6046	hypothetical protein	637975072	2.16	0.308571	Cd	(2+)	orf18	87	0		0			No	No	Monsieurs P, Moors H, Houdt RV, Janssen PJ, Janssen A, Coninx I, Mergeay M, Leys N. Heavy metal resistance in Cupriavidus metallidurans CH34 is governed by an intricate transcriptional network. Biometals (2011) 24:1133–1151.
Rmet_3456	transcriptional regulator, MerR family (IMGterm)	637978872	2.15	0.307143	Co	(2+)	pbrR3	149	23	COG0789	10	pfam00376 pfam09278	TIGR02047	No	No	Monsieurs P, Moors H, Houdt RV, Janssen PJ, Janssen A, Coninx I, Mergeay M, Leys N. Heavy metal resistance in Cupriavidus metallidurans CH34 is governed by an intricate transcriptional network. Biometals (2011) 24:1133–1151.
NE1881	DUF208	637428214	3.07	0.307	Zn	(2+)		215	1	COG1636	1	pfam02677		No	No	Park S, Ely RL. 2008. Genome-wide transcriptional responses of Nitrosomonas europaea to zinc. Arch Microbiol., 189: 541–548.
BSU25800	thiol lyase	646319153	117.77	0.306693	As	(5+)	yqcK	146	10	COG0346	17	pfam00903		No	No	Moore CM, Gaballa A, Hui M, Ye RW, Helmann JD. Genetic and physiological responses of Bacillus subtilis to metal ion stress. Molecular Microbiology (2005) 57: 27–40.
SO0820	RND multidrug efflux membrane fusion protein HlyD	637342794	9.8	0.30625	Cr	(6+)		405	50	COG0845	48	pfam00529	TIGR01730	Yes	Yes	Bencheikh-Latmani R, Williams SM, Haucke L, Criddle CS, Wu L, Zhou J, Tebo BM. Global Transcriptional Profiling of Shewanella oneidensis MR-1 during Cr(VI) and U(VI) Reduction. Appl. Environ. Microbiol. 2005, 71(11):7453-7460.
SO0970	fumarate reductase flavoprotein subunit precursor	637342935	9.8	0.30625	U	(6+)		596	13	COG1053	11	pfam00890	TIGR01813	Yes	No	Bencheikh-Latmani R, Williams SM, Haucke L, Criddle CS, Wu L, Zhou J, Tebo BM. Global Transcriptional Profiling of Shewanella oneidensis MR-1 during Cr(VI) and U(VI) Reduction. Appl. Environ. Microbiol. 2005, 71(11):7453-7460.
Rmet_1114	major facilitator superfamily MFS_1	637976496	2.14	0.305714	CU	(2+)	sbnD	395	29	COG2814	35	pfam07690		Yes	Yes	Monsieurs P, Moors H, Houdt RV, Janssen PJ, Janssen A, Coninx I, Mergeay M, Leys N. Heavy metal resistance in Cupriavidus metallidurans CH34 is governed by an intricate transcriptional network. Biometals (2011) 24:1133–1151.
NE0481	Helix-turn-helix motif	637426860	3.05	0.305	Zn	(2+)		101	2	COG3093	0		TIGR02607	No	No	Park S, Ely RL. 2008. Genome-wide transcriptional responses of Nitrosomonas europaea to zinc. Arch Microbiol., 189: 541–548.
Rmet_3588	RND multidrug efflux membrane fusion protein HlyD	637979006	2.13	0.304286	CU	(2+)	acrA	415	50	COG0845	48	pfam00529	TIGR01730	Yes	No	Monsieurs P, Moors H, Houdt RV, Janssen PJ, Janssen A, Coninx I, Mergeay M, Leys N. Heavy metal resistance in Cupriavidus metallidurans CH34 is governed by an intricate transcriptional network. Biometals (2011) 24:1133–1151.
Rmet_6122	hypothetical protein	637975148	2.13	0.304286	Cs	(1+)	copH	153	0		0			Yes	Yes	Monsieurs P, Moors H, Houdt RV, Janssen PJ, Janssen A, Coninx I, Mergeay M, Leys N. Heavy metal resistance in Cupriavidus metallidurans CH34 is governed by an intricate transcriptional network. Biometals (2011) 24:1133–1151.
NE0468	transcriptional activator	637426848	3.03	0.303	Zn	(2+)	rfaH	165	7	COG0250	4	pfam02357	TIGR01955	No	No	Park S, Ely RL. 2008. Genome-wide transcriptional responses of Nitrosomonas europaea to zinc. Arch Microbiol., 189: 541–548.
Rmet_5644	Carotenoid oxygenase	637981063	2.12	0.302857	Cr	(6+)	carX	478	3	COG3670	3	pfam03055		No	No	Monsieurs P, Moors H, Houdt RV, Janssen PJ, Janssen A, Coninx I, Mergeay M, Leys N. Heavy metal resistance in Cupriavidus metallidurans CH34 is governed by an intricate transcriptional network. Biometals (2011) 24:1133–1151.
Rmet_1377	Sulfate ABC transporter, permease protein CysW	637976761	2.12	0.302857	Cr	(6+)	cysW	305	4	COG4208	66	pfam00528	TIGR00969 TIGR02140	Yes	Yes	Monsieurs P, Moors H, Houdt RV, Janssen PJ, Janssen A, Coninx I, Mergeay M, Leys N. Heavy metal resistance in Cupriavidus metallidurans CH34 is governed by an intricate transcriptional network. Biometals (2011) 24:1133–1151.
Rmet_5225	protein of unknown function DUF1214	637980643	2.12	0.302857	Ag	(1+)		348	5	COG5361	5	pfam06742 pfam06863		Yes	No	Monsieurs P, Moors H, Houdt RV, Janssen PJ, Janssen A, Coninx I, Mergeay M, Leys N. Heavy metal resistance in Cupriavidus metallidurans CH34 is governed by an intricate transcriptional network. Biometals (2011) 24:1133–1151.
NE1514	Glycine cleavage T-protein (aminomethyl transferase)	637427861	3.02	0.302	Zn	(2+)		348	2	COG0354	1	pfam01571	TIGR03317	No	No	Park S, Ely RL. 2008. Genome-wide transcriptional responses of Nitrosomonas europaea to zinc. Arch Microbiol., 189: 541–548.
Rmet_0885	Transthyretin	637976265	2.11	0.301429	As	(3+)		117	2	COG2351	2	pfam00576	TIGR02962	No	No	Monsieurs P, Moors H, Houdt RV, Janssen PJ, Janssen A, Coninx I, Mergeay M, Leys N. Heavy metal resistance in Cupriavidus metallidurans CH34 is governed by an intricate transcriptional network. Biometals (2011) 24:1133–1151.
NE0966	hypothetical protein	637427337	3.01	0.301	Zn	(2+)		238	1	COG0325	1	pfam01168	TIGR00044	No	No	Park S, Ely RL. 2008. Genome-wide transcriptional responses of Nitrosomonas europaea to zinc. Arch Microbiol., 189: 541–548.
cg2661	dithiol-disulfide isomerase involved in polyketide biosynthesis	639316916	3.3	0.3	Cd	(2+)		203	3	COG2761	12	pfam01323		No	No	Fanous A, Weiss W, Görg A, Jacob F, Parlar H. 2008. A proteome analysis of the cadmium and mercury response in Corynebacterium glutamicum. Proteomics, 8: 4976–4986.
Rmet_3622	major facilitator superfamily MFS_1	637979045	2.1	0.3	Zn	(2+)		525	29	COG2814	35	pfam07690		No	Yes	Monsieurs P, Moors H, Houdt RV, Janssen PJ, Janssen A, Coninx I, Mergeay M, Leys N. Heavy metal resistance in Cupriavidus metallidurans CH34 is governed by an intricate transcriptional network. Biometals (2011) 24:1133–1151.
Rmet_4223	Uncharacterized protein UPF0065	637979646	2.1	0.3	Hg	(2+)	bug	317	11	COG3181	11	pfam03401		Yes	No	Monsieurs P, Moors H, Houdt RV, Janssen PJ, Janssen A, Coninx I, Mergeay M, Leys N. Heavy metal resistance in Cupriavidus metallidurans CH34 is governed by an intricate transcriptional network. Biometals (2011) 24:1133–1151.
NE0388	Domain of unknown function DUF37	637426765	3	0.3	Zn	(2+)		69	2	COG0759	2	pfam01809	TIGR00278	No	No	Park S, Ely RL. 2008. Genome-wide transcriptional responses of Nitrosomonas europaea to zinc. Arch Microbiol., 189: 541–548.
NE2065	rare lipoprotein A	637428390	2.99	0.299	Zn	(2+)		306	1	COG0797	1	pfam03330 pfam05036	TIGR00413	Yes	Yes	Park S, Ely RL. 2008. Genome-wide transcriptional responses of Nitrosomonas europaea to zinc. Arch Microbiol., 189: 541–548.
Rmet_1844	Appr-1-p processing	637977224	2.09	0.298571	As	(3+)		173	2	COG2110	2	pfam01661		No	No	Monsieurs P, Moors H, Houdt RV, Janssen PJ, Janssen A, Coninx I, Mergeay M, Leys N. Heavy metal resistance in Cupriavidus metallidurans CH34 is governed by an intricate transcriptional network. Biometals (2011) 24:1133–1151.
Rmet_0332	Glyoxalase/bleomycin resistance protein/dioxygenase	637975706	2.09	0.298571	Se	(4+)	arsI	162	0		0			No	No	Monsieurs P, Moors H, Houdt RV, Janssen PJ, Janssen A, Coninx I, Mergeay M, Leys N. Heavy metal resistance in Cupriavidus metallidurans CH34 is governed by an intricate transcriptional network. Biometals (2011) 24:1133–1151.
NE1401	2'-5' RNA ligase	637427747	2.98	0.298	Zn	(2+)	ligT	191	1	COG1514	1	pfam02834	TIGR02258	No	No	Park S, Ely RL. 2008. Genome-wide transcriptional responses of Nitrosomonas europaea to zinc. Arch Microbiol., 189: 541–548.
Rmet_3456	transcriptional regulator, MerR family (IMGterm)	637978872	2.08	0.297143	As	(3+)	pbrR3	149	23	COG0789	10	pfam00376 pfam09278	TIGR02047	No	No	Monsieurs P, Moors H, Houdt RV, Janssen PJ, Janssen A, Coninx I, Mergeay M, Leys N. Heavy metal resistance in Cupriavidus metallidurans CH34 is governed by an intricate transcriptional network. Biometals (2011) 24:1133–1151.
NE0571	hypothetical protein	637426950	2.97	0.297	Zn	(2+)		253	0		1	pfam10677		Yes	No	Park S, Ely RL. 2008. Genome-wide transcriptional responses of Nitrosomonas europaea to zinc. Arch Microbiol., 189: 541–548.
BC5206	hypothetical protein	637421910	5.64	0.296842	Ag	(1+)		137	0		1	pfam07452		No	No	Ganesh Babu MM, Sridhar J, Gunasekaran P. 2011. Global transcriptome analysis of Bacillus cereus ATCC 14579 in response to silver nitrate stress. J. Nanobiotechnology, 9: 49-61.
NE0634	cob(I)yrinic acid a,c-diamide adenosyltransferase (EC 2.5.1.17) (IMGterm)	637427010	2.96	0.296	Zn	(2+)	cobO	208	1	COG2109	1	pfam02572 pfam12557	TIGR00708	No	No	Park S, Ely RL. 2008. Genome-wide transcriptional responses of Nitrosomonas europaea to zinc. Arch Microbiol., 189: 541–548.
NE1065	plasmid stability protein	637427429	2.96	0.296	Zn	(2+)		82	1	COG4691	0			No	No	Park S, Ely RL. 2008. Genome-wide transcriptional responses of Nitrosomonas europaea to zinc. Arch Microbiol., 189: 541–548.
Rmet_4982	Undecaprenyl-diphosphatase (EC 3.6.1.27) (IMGterm)	637980403	2.07	0.295714	Zn	(2+)	mmfB	198	0		8	pfam01569		No	Yes	Monsieurs P, Moors H, Houdt RV, Janssen PJ, Janssen A, Coninx I, Mergeay M, Leys N. Heavy metal resistance in Cupriavidus metallidurans CH34 is governed by an intricate transcriptional network. Biometals (2011) 24:1133–1151.
Rmet_4035	Undecaprenyl-diphosphatase (EC 3.6.1.27) (IMGterm)	637979459	2.07	0.295714	Zn	(2+)	mmfB	198	0		8	pfam01569		No	Yes	Monsieurs P, Moors H, Houdt RV, Janssen PJ, Janssen A, Coninx I, Mergeay M, Leys N. Heavy metal resistance in Cupriavidus metallidurans CH34 is governed by an intricate transcriptional network. Biometals (2011) 24:1133–1151.
Rmet_3000	Undecaprenyl-diphosphatase (EC 3.6.1.27) (IMGterm)	637978400	2.07	0.295714	Zn	(2+)	mmfB	198	0		8	pfam01569		No	Yes	Monsieurs P, Moors H, Houdt RV, Janssen PJ, Janssen A, Coninx I, Mergeay M, Leys N. Heavy metal resistance in Cupriavidus metallidurans CH34 is governed by an intricate transcriptional network. Biometals (2011) 24:1133–1151.
NE0218	translocation protein TolB precursor	637426596	2.95	0.295	Zn	(2+)	tolB	425	3	COG0823	2	pfam04052 pfam07676	TIGR02800	Yes	No	Park S, Ely RL. 2008. Genome-wide transcriptional responses of Nitrosomonas europaea to zinc. Arch Microbiol., 189: 541–548.
Rmet_5381	AMP-dependent synthetase and ligase	637980799	2.06	0.294286	Hg	(2+)		510	13	COG0318	20	pfam00501		No	No	Monsieurs P, Moors H, Houdt RV, Janssen PJ, Janssen A, Coninx I, Mergeay M, Leys N. Heavy metal resistance in Cupriavidus metallidurans CH34 is governed by an intricate transcriptional network. Biometals (2011) 24:1133–1151.
Rmet_6110	heavy metal sensor signal transduction histidine kinase (EC 2.7.13.3) (IMGterm)	637975136	2.06	0.294286	Ni	(2+)	copS1	463	30	COG0642	20	pfam00512 pfam00672 pfam02518	TIGR01386	Yes	Yes	Monsieurs P, Moors H, Houdt RV, Janssen PJ, Janssen A, Coninx I, Mergeay M, Leys N. Heavy metal resistance in Cupriavidus metallidurans CH34 is governed by an intricate transcriptional network. Biometals (2011) 24:1133–1151.
NE0561	transposase, IS4 family (IMGterm)	637426941	2.94	0.294	Zn	(2+)		191	3	COG3293	12	pfam01609		No	No	Park S, Ely RL. 2008. Genome-wide transcriptional responses of Nitrosomonas europaea to zinc. Arch Microbiol., 189: 541–548.
EF2336	hypothetical protein	637415505	19.0663	0.293328	Mn	(2+)		73	0		0			No	Yes	Coelho Abrantes M, Lopes MdF, Kok J (2011) Impact of Manganese, Copper and Zinc Ions on the Transcriptome of the Nosocomial Pathogen Enterococcus faecalis V583. PLoS ONE 6(10): e26519.
Rmet_1636	thiamine pyrophosphate enzyme-like TPP-binding	637977020	2.05	0.292857	Cr	(6+)		559	11	COG0028	18	pfam00205 pfam02775 pfam02776		No	No	Monsieurs P, Moors H, Houdt RV, Janssen PJ, Janssen A, Coninx I, Mergeay M, Leys N. Heavy metal resistance in Cupriavidus metallidurans CH34 is governed by an intricate transcriptional network. Biometals (2011) 24:1133–1151.
Rmet_3992	Penicillin-binding protein 1A	637979416	2.05	0.292857	Hg	(2+)	mrcB	687	5	COG0744	5	pfam00905 pfam00912	TIGR02074	Yes	Yes	Monsieurs P, Moors H, Houdt RV, Janssen PJ, Janssen A, Coninx I, Mergeay M, Leys N. Heavy metal resistance in Cupriavidus metallidurans CH34 is governed by an intricate transcriptional network. Biometals (2011) 24:1133–1151.
Rmet_0334	Methyltransferase type 11	637975708	2.05	0.292857	Co	(2+)	arsM	272	16	COG2226	20	pfam08241		No	No	Monsieurs P, Moors H, Houdt RV, Janssen PJ, Janssen A, Coninx I, Mergeay M, Leys N. Heavy metal resistance in Cupriavidus metallidurans CH34 is governed by an intricate transcriptional network. Biometals (2011) 24:1133–1151.
Rmet_3120	hypothetical protein	637978520	2.05	0.292857	Ag	(1+)		167	0		6	pfam05258		No	No	Monsieurs P, Moors H, Houdt RV, Janssen PJ, Janssen A, Coninx I, Mergeay M, Leys N. Heavy metal resistance in Cupriavidus metallidurans CH34 is governed by an intricate transcriptional network. Biometals (2011) 24:1133–1151.
Rmet_6122	hypothetical protein	637975148	2.05	0.292857	Cr	(6+)	copH	153	0		0			Yes	Yes	Monsieurs P, Moors H, Houdt RV, Janssen PJ, Janssen A, Coninx I, Mergeay M, Leys N. Heavy metal resistance in Cupriavidus metallidurans CH34 is governed by an intricate transcriptional network. Biometals (2011) 24:1133–1151.
NE0169	RND multidrug efflux membrane fusion protein HlyD	637426547	2.92	0.292	Zn	(2+)	acrA	399	50	COG0845	48	pfam00529	TIGR01730	Yes	No	Park S, Ely RL. 2008. Genome-wide transcriptional responses of Nitrosomonas europaea to zinc. Arch Microbiol., 189: 541–548.
NE1455	GDSL lipolytic enzyme	637427801	2.92	0.292	Zn	(2+)		228	6	COG2755	5	pfam00657		Yes	Yes	Park S, Ely RL. 2008. Genome-wide transcriptional responses of Nitrosomonas europaea to zinc. Arch Microbiol., 189: 541–548.
Rmet_0330	Bile acid:sodium symporter	637975704	2.04	0.291429	Zn	(2+)	arsB	354	12	COG0798	12	pfam01758	TIGR00832	No	Yes	Monsieurs P, Moors H, Houdt RV, Janssen PJ, Janssen A, Coninx I, Mergeay M, Leys N. Heavy metal resistance in Cupriavidus metallidurans CH34 is governed by an intricate transcriptional network. Biometals (2011) 24:1133–1151.
Rmet_5356	Uncharacterized protein UPF0065	637980774	2.04	0.291429	Cs	(1+)	bug	321	11	COG3181	11	pfam03401		Yes	No	Monsieurs P, Moors H, Houdt RV, Janssen PJ, Janssen A, Coninx I, Mergeay M, Leys N. Heavy metal resistance in Cupriavidus metallidurans CH34 is governed by an intricate transcriptional network. Biometals (2011) 24:1133–1151.
Rmet_3448	Glyoxylate carboligase	637978864	2.04	0.291429	AU	(3+)	gcl	596	7	COG3960	18	pfam00205 pfam02775 pfam02776	TIGR01504	No	No	Monsieurs P, Moors H, Houdt RV, Janssen PJ, Janssen A, Coninx I, Mergeay M, Leys N. Heavy metal resistance in Cupriavidus metallidurans CH34 is governed by an intricate transcriptional network. Biometals (2011) 24:1133–1151.
SO4055	aspartate kinase (EC 2.7.2.4) / homoserine dehydrogenase (EC 1.1.1.3) (IMGterm)	637345799	9.3	0.290625	Cr	(6+)	metL	797	3	COG0460 COG0527	3	pfam00696 pfam00742 pfam03447	TIGR00657	No	No	Bencheikh-Latmani R, Williams SM, Haucke L, Criddle CS, Wu L, Zhou J, Tebo BM. Global Transcriptional Profiling of Shewanella oneidensis MR-1 during Cr(VI) and U(VI) Reduction. Appl. Environ. Microbiol. 2005, 71(11):7453-7460.
Rmet_2922	Chaperone DnaK	637978322	2.03	0.29	Se	(4+)	dnaK	648	9	COG0443	9	pfam00012	TIGR02350	No	No	Monsieurs P, Moors H, Houdt RV, Janssen PJ, Janssen A, Coninx I, Mergeay M, Leys N. Heavy metal resistance in Cupriavidus metallidurans CH34 is governed by an intricate transcriptional network. Biometals (2011) 24:1133–1151.
Rmet_3376	Kef-type potassium/proton antiporter, CPA2 family (TC 2.A.37.1) (IMGterm)	637978791	2.03	0.29	Cr	(6+)	kefC	604	6	COG0475	7	pfam00999 pfam02254	TIGR00932	Yes	Yes	Monsieurs P, Moors H, Houdt RV, Janssen PJ, Janssen A, Coninx I, Mergeay M, Leys N. Heavy metal resistance in Cupriavidus metallidurans CH34 is governed by an intricate transcriptional network. Biometals (2011) 24:1133–1151.
Rmet_4866	Hydrophobe/amphiphile efflux-1 HAE1	637980287	2.03	0.29	Co	(2+)	acrB	1081	16	COG0841	27	pfam00873	TIGR00915	No	Yes	Monsieurs P, Moors H, Houdt RV, Janssen PJ, Janssen A, Coninx I, Mergeay M, Leys N. Heavy metal resistance in Cupriavidus metallidurans CH34 is governed by an intricate transcriptional network. Biometals (2011) 24:1133–1151.
Rmet_4102	transcriptional regulator, TetR family (IMGterm)	637979525	2.03	0.29	Se	(4+)		211	51	COG1309	61	pfam00440		No	No	Monsieurs P, Moors H, Houdt RV, Janssen PJ, Janssen A, Coninx I, Mergeay M, Leys N. Heavy metal resistance in Cupriavidus metallidurans CH34 is governed by an intricate transcriptional network. Biometals (2011) 24:1133–1151.
Rmet_4982	Undecaprenyl-diphosphatase (EC 3.6.1.27) (IMGterm)	637980403	2.03	0.29	Pb	(2+)	mmfB	198	0		8	pfam01569		No	Yes	Monsieurs P, Moors H, Houdt RV, Janssen PJ, Janssen A, Coninx I, Mergeay M, Leys N. Heavy metal resistance in Cupriavidus metallidurans CH34 is governed by an intricate transcriptional network. Biometals (2011) 24:1133–1151.
Rmet_4035	Undecaprenyl-diphosphatase (EC 3.6.1.27) (IMGterm)	637979459	2.03	0.29	Pb	(2+)	mmfB	198	0		8	pfam01569		No	Yes	Monsieurs P, Moors H, Houdt RV, Janssen PJ, Janssen A, Coninx I, Mergeay M, Leys N. Heavy metal resistance in Cupriavidus metallidurans CH34 is governed by an intricate transcriptional network. Biometals (2011) 24:1133–1151.
Rmet_3000	Undecaprenyl-diphosphatase (EC 3.6.1.27) (IMGterm)	637978400	2.03	0.29	Pb	(2+)	mmfB	198	0		8	pfam01569		No	Yes	Monsieurs P, Moors H, Houdt RV, Janssen PJ, Janssen A, Coninx I, Mergeay M, Leys N. Heavy metal resistance in Cupriavidus metallidurans CH34 is governed by an intricate transcriptional network. Biometals (2011) 24:1133–1151.
Rmet_0332	Glyoxalase/bleomycin resistance protein/dioxygenase	637975706	2.03	0.29	Co	(2+)	arsI	162	0		0			No	No	Monsieurs P, Moors H, Houdt RV, Janssen PJ, Janssen A, Coninx I, Mergeay M, Leys N. Heavy metal resistance in Cupriavidus metallidurans CH34 is governed by an intricate transcriptional network. Biometals (2011) 24:1133–1151.
NE0095	inosine-5'-monophosphate dehydrogenase (EC 1.1.1.205) (IMGterm)	637426480	2.9	0.29	Zn	(2+)	guaB	487	4	COG0516 COG0517	5	pfam00478 pfam00571	TIGR01302	No	No	Park S, Ely RL. 2008. Genome-wide transcriptional responses of Nitrosomonas europaea to zinc. Arch Microbiol., 189: 541–548.
NE0690	transmembrane protein	637427064	2.9	0.29	Zn	(2+)		764	1	COG3170	0		TIGR03504 TIGR03505	No	No	Park S, Ely RL. 2008. Genome-wide transcriptional responses of Nitrosomonas europaea to zinc. Arch Microbiol., 189: 541–548.
Rmet_3376	Kef-type potassium/proton antiporter, CPA2 family (TC 2.A.37.1) (IMGterm)	637978791	2.02	0.288571	Hg	(2+)	kefC	604	6	COG0475	7	pfam00999 pfam02254	TIGR00932	Yes	Yes	Monsieurs P, Moors H, Houdt RV, Janssen PJ, Janssen A, Coninx I, Mergeay M, Leys N. Heavy metal resistance in Cupriavidus metallidurans CH34 is governed by an intricate transcriptional network. Biometals (2011) 24:1133–1151.
Rmet_6296	Lytic transglycosylase, catalytic	637975322	2.02	0.288571	Cd	(2+)	pilT	140	3	COG0741	5	pfam01464		Yes	No	Monsieurs P, Moors H, Houdt RV, Janssen PJ, Janssen A, Coninx I, Mergeay M, Leys N. Heavy metal resistance in Cupriavidus metallidurans CH34 is governed by an intricate transcriptional network. Biometals (2011) 24:1133–1151.
Rmet_4121	RND multidrug efflux membrane fusion protein HlyD	637979544	2.02	0.288571	Sr	(2+)	hmyB	384	50	COG0845	48	pfam00529	TIGR01730	Yes	No	Monsieurs P, Moors H, Houdt RV, Janssen PJ, Janssen A, Coninx I, Mergeay M, Leys N. Heavy metal resistance in Cupriavidus metallidurans CH34 is governed by an intricate transcriptional network. Biometals (2011) 24:1133–1151.
Rmet_3359	UBA/THIF-type NAD/FAD binding fold	637978774	2.02	0.288571	Cd	(2+)		368	0		3	pfam00899		No	No	Monsieurs P, Moors H, Houdt RV, Janssen PJ, Janssen A, Coninx I, Mergeay M, Leys N. Heavy metal resistance in Cupriavidus metallidurans CH34 is governed by an intricate transcriptional network. Biometals (2011) 24:1133–1151.
Rmet_6143	conserved hypothetical signal peptide protein	637975169	2.02	0.288571	Co	(2+)	mmrQ	81	0		0			Yes	No	Monsieurs P, Moors H, Houdt RV, Janssen PJ, Janssen A, Coninx I, Mergeay M, Leys N. Heavy metal resistance in Cupriavidus metallidurans CH34 is governed by an intricate transcriptional network. Biometals (2011) 24:1133–1151.
BC0936	Two-component sensor kinase citS	637417731	5.47	0.287895	Ag	(1+)		538	1	COG3290	3	pfam02518		Yes	Yes	Ganesh Babu MM, Sridhar J, Gunasekaran P. 2011. Global transcriptome analysis of Bacillus cereus ATCC 14579 in response to silver nitrate stress. J. Nanobiotechnology, 9: 49-61.
SO4476	spheroplast protein y precursor, putative	637346192	9.2	0.2875	U	(6+)		163	3	COG3678	3	pfam07813		Yes	No	Bencheikh-Latmani R, Williams SM, Haucke L, Criddle CS, Wu L, Zhou J, Tebo BM. Global Transcriptional Profiling of Shewanella oneidensis MR-1 during Cr(VI) and U(VI) Reduction. Appl. Environ. Microbiol. 2005, 71(11):7453-7460.
SO0150	lipoprotein, putative	637342158	9.2	0.2875	U	(6+)		258	0		0			Yes	No	Bencheikh-Latmani R, Williams SM, Haucke L, Criddle CS, Wu L, Zhou J, Tebo BM. Global Transcriptional Profiling of Shewanella oneidensis MR-1 during Cr(VI) and U(VI) Reduction. Appl. Environ. Microbiol. 2005, 71(11):7453-7460.
Rmet_5123	3-oxoacyl-[acyl-carrier-protein] reductase (EC 1.1.1.100) / acetoacetyl-CoA reductase (EC 1.1.1.36) (IMGterm)	637980541	2.01	0.287143	Ag	(1+)	phaB3	248	25	COG1028	39	pfam00106	TIGR01829	No	No	Monsieurs P, Moors H, Houdt RV, Janssen PJ, Janssen A, Coninx I, Mergeay M, Leys N. Heavy metal resistance in Cupriavidus metallidurans CH34 is governed by an intricate transcriptional network. Biometals (2011) 24:1133–1151.
Rmet_0968	acyl-CoA dehydrogenase-like protein	637976349	2.01	0.287143	Hg	(2+)		420	17	COG1960	11	pfam00441 pfam02770 pfam02771		No	No	Monsieurs P, Moors H, Houdt RV, Janssen PJ, Janssen A, Coninx I, Mergeay M, Leys N. Heavy metal resistance in Cupriavidus metallidurans CH34 is governed by an intricate transcriptional network. Biometals (2011) 24:1133–1151.
Rmet_5225	protein of unknown function DUF1214	637980643	2.01	0.287143	Hg	(2+)		348	5	COG5361	5	pfam06742 pfam06863		Yes	No	Monsieurs P, Moors H, Houdt RV, Janssen PJ, Janssen A, Coninx I, Mergeay M, Leys N. Heavy metal resistance in Cupriavidus metallidurans CH34 is governed by an intricate transcriptional network. Biometals (2011) 24:1133–1151.
Rmet_1595	lipoprotein	637976979	2.01	0.287143	Cr	(6+)		194	0		0			No	No	Monsieurs P, Moors H, Houdt RV, Janssen PJ, Janssen A, Coninx I, Mergeay M, Leys N. Heavy metal resistance in Cupriavidus metallidurans CH34 is governed by an intricate transcriptional network. Biometals (2011) 24:1133–1151.
SO0958	alkyl hydroperoxide reductase, C subunit	637342924	28.63	0.2863	Co	(3+)	ahpC	189	10	COG0450	10	pfam00578 pfam10417	TIGR03137	No	No	Beliaev AS, Klingeman DM, Klappenbach JA, Wu L, Romine MF, Tiedje JM, Nealson KH, Fredrickson JK, Zhou J. 2005. Global Transcriptome Analysis of Shewanella oneidensis MR-1 Exposed to Different Terminal Electron Acceptors. J. Bacteriol., 187: 7138-7145.
NE2300	biotin synthase (EC 2.8.1.6) (IMGterm)	637428616	2.86	0.286	Zn	(2+)	bioB	339	1	COG0502	1	pfam04055 pfam06968	TIGR00433	No	No	Park S, Ely RL. 2008. Genome-wide transcriptional responses of Nitrosomonas europaea to zinc. Arch Microbiol., 189: 541–548.
Rmet_1927	Amidase	637977310	2	0.285714	Cd	(2+)	gatA3	440	9	COG0154	9	pfam01425		Yes	No	Monsieurs P, Moors H, Houdt RV, Janssen PJ, Janssen A, Coninx I, Mergeay M, Leys N. Heavy metal resistance in Cupriavidus metallidurans CH34 is governed by an intricate transcriptional network. Biometals (2011) 24:1133–1151.
Rmet_1927	Amidase	637977310	2	0.285714	CU	(2+)	gatA3	440	9	COG0154	9	pfam01425		Yes	No	Monsieurs P, Moors H, Houdt RV, Janssen PJ, Janssen A, Coninx I, Mergeay M, Leys N. Heavy metal resistance in Cupriavidus metallidurans CH34 is governed by an intricate transcriptional network. Biometals (2011) 24:1133–1151.
Rmet_3523	transcriptional regulator, MerR family (IMGterm)	637978940	2	0.285714	Pb	(2+)	cupR	139	23	COG0789	10	pfam00376 pfam09278	TIGR02044	No	No	Monsieurs P, Moors H, Houdt RV, Janssen PJ, Janssen A, Coninx I, Mergeay M, Leys N. Heavy metal resistance in Cupriavidus metallidurans CH34 is governed by an intricate transcriptional network. Biometals (2011) 24:1133–1151.
Rmet_2237	NUDIX hydrolase	637977632	2	0.285714	Cs	(1+)		283	5	COG1443	12	pfam00293		No	No	Monsieurs P, Moors H, Houdt RV, Janssen PJ, Janssen A, Coninx I, Mergeay M, Leys N. Heavy metal resistance in Cupriavidus metallidurans CH34 is governed by an intricate transcriptional network. Biometals (2011) 24:1133–1151.
Rmet_6129	GtrA-like protein	637975155	2	0.285714	CU	(2+)	gtrA2	127	0		4	pfam04138		No	Yes	Monsieurs P, Moors H, Houdt RV, Janssen PJ, Janssen A, Coninx I, Mergeay M, Leys N. Heavy metal resistance in Cupriavidus metallidurans CH34 is governed by an intricate transcriptional network. Biometals (2011) 24:1133–1151.
Rmet_5887	2-isopropylmalate synthase	637981306	1.99	0.284286	Co	(2+)	leuA1	567	4	COG0119	2	pfam00682 pfam08502	TIGR00970	No	No	Monsieurs P, Moors H, Houdt RV, Janssen PJ, Janssen A, Coninx I, Mergeay M, Leys N. Heavy metal resistance in Cupriavidus metallidurans CH34 is governed by an intricate transcriptional network. Biometals (2011) 24:1133–1151.
Rmet_6111	two component heavy metal response transcriptional regulator, winged helix family (IMGterm)	637975137	1.99	0.284286	Co	(2+)	copR1	228	49	COG0745	47	pfam00072 pfam00486	TIGR01387	No	No	Monsieurs P, Moors H, Houdt RV, Janssen PJ, Janssen A, Coninx I, Mergeay M, Leys N. Heavy metal resistance in Cupriavidus metallidurans CH34 is governed by an intricate transcriptional network. Biometals (2011) 24:1133–1151.
Rmet_6130	glycosyl transferase, family 39	637975156	1.99	0.284286	Cd	(2+)	gtrM2	541	4	COG1807	0			No	Yes	Monsieurs P, Moors H, Houdt RV, Janssen PJ, Janssen A, Coninx I, Mergeay M, Leys N. Heavy metal resistance in Cupriavidus metallidurans CH34 is governed by an intricate transcriptional network. Biometals (2011) 24:1133–1151.
Rmet_3525	Heavy metal transport/detoxification protein	637978942	1.99	0.284286	As	(3+)	cupC	133	20	COG2608	20	pfam00403		No	No	Monsieurs P, Moors H, Houdt RV, Janssen PJ, Janssen A, Coninx I, Mergeay M, Leys N. Heavy metal resistance in Cupriavidus metallidurans CH34 is governed by an intricate transcriptional network. Biometals (2011) 24:1133–1151.
Rmet_0661	major facilitator superfamily MFS_1	637976036	1.99	0.284286	Cr	(6+)		418	29	COG2814	35	pfam07690		No	Yes	Monsieurs P, Moors H, Houdt RV, Janssen PJ, Janssen A, Coninx I, Mergeay M, Leys N. Heavy metal resistance in Cupriavidus metallidurans CH34 is governed by an intricate transcriptional network. Biometals (2011) 24:1133–1151.
Rmet_6116	blue (type 1) copper domain	637975142	1.99	0.284286	CU	(2+)	copI	158	3	COG4454	3	pfam00127		Yes	No	Monsieurs P, Moors H, Houdt RV, Janssen PJ, Janssen A, Coninx I, Mergeay M, Leys N. Heavy metal resistance in Cupriavidus metallidurans CH34 is governed by an intricate transcriptional network. Biometals (2011) 24:1133–1151.
NE1171	MotA/TolQ/ExbB proton channel family	637427528	2.83	0.283	Zn	(2+)	exbB2	202	5	COG0811	7	pfam01618		No	Yes	Park S, Ely RL. 2008. Genome-wide transcriptional responses of Nitrosomonas europaea to zinc. Arch Microbiol., 189: 541–548.
Rmet_5945	iron permease FTR1	637974971	1.98	0.282857	Cd	(2+)	pbrT	642	2	COG0672	1	pfam00034 pfam03239	TIGR00145	Yes	Yes	Monsieurs P, Moors H, Houdt RV, Janssen PJ, Janssen A, Coninx I, Mergeay M, Leys N. Heavy metal resistance in Cupriavidus metallidurans CH34 is governed by an intricate transcriptional network. Biometals (2011) 24:1133–1151.
Rmet_4978	two component transcriptional regulator, winged helix family (IMGterm)	637980399	1.98	0.282857	Zn	(2+)	mmfR	221	49	COG0745	47	pfam00072 pfam00486		No	No	Monsieurs P, Moors H, Houdt RV, Janssen PJ, Janssen A, Coninx I, Mergeay M, Leys N. Heavy metal resistance in Cupriavidus metallidurans CH34 is governed by an intricate transcriptional network. Biometals (2011) 24:1133–1151.
Rmet_4039	two component transcriptional regulator, winged helix family (IMGterm)	637979463	1.98	0.282857	Zn	(2+)	mmfR	221	49	COG0745	47	pfam00072 pfam00486		No	No	Monsieurs P, Moors H, Houdt RV, Janssen PJ, Janssen A, Coninx I, Mergeay M, Leys N. Heavy metal resistance in Cupriavidus metallidurans CH34 is governed by an intricate transcriptional network. Biometals (2011) 24:1133–1151.
Rmet_3004	two component transcriptional regulator, winged helix family (IMGterm)	637978404	1.98	0.282857	Zn	(2+)	mmfR	221	49	COG0745	47	pfam00072 pfam00486		No	No	Monsieurs P, Moors H, Houdt RV, Janssen PJ, Janssen A, Coninx I, Mergeay M, Leys N. Heavy metal resistance in Cupriavidus metallidurans CH34 is governed by an intricate transcriptional network. Biometals (2011) 24:1133–1151.
Rmet_0723	integration host factor, beta subunit	637976099	1.98	0.282857	Ag	(1+)	ihfB	135	9	COG0776	9	pfam00216	TIGR00988	No	No	Monsieurs P, Moors H, Houdt RV, Janssen PJ, Janssen A, Coninx I, Mergeay M, Leys N. Heavy metal resistance in Cupriavidus metallidurans CH34 is governed by an intricate transcriptional network. Biometals (2011) 24:1133–1151.
Rmet_3574	carbon starvation protein CstA	637978992	1.98	0.282857	Cd	(2+)	cstA	691	3	COG1966	2	pfam02554		Yes	Yes	Monsieurs P, Moors H, Houdt RV, Janssen PJ, Janssen A, Coninx I, Mergeay M, Leys N. Heavy metal resistance in Cupriavidus metallidurans CH34 is governed by an intricate transcriptional network. Biometals (2011) 24:1133–1151.
Rmet_6117	cytochrome c, class I	637975143	1.98	0.282857	CU	(2+)	copJ	174	0		13	pfam00034		Yes	Yes	Monsieurs P, Moors H, Houdt RV, Janssen PJ, Janssen A, Coninx I, Mergeay M, Leys N. Heavy metal resistance in Cupriavidus metallidurans CH34 is governed by an intricate transcriptional network. Biometals (2011) 24:1133–1151.
Rmet_4284	Entericidin EcnAB	637979706	1.98	0.282857	As	(3+)	encAB	47	0		6	pfam08085		Yes	Yes	Monsieurs P, Moors H, Houdt RV, Janssen PJ, Janssen A, Coninx I, Mergeay M, Leys N. Heavy metal resistance in Cupriavidus metallidurans CH34 is governed by an intricate transcriptional network. Biometals (2011) 24:1133–1151.
Rmet_0332	Glyoxalase/bleomycin resistance protein/dioxygenase	637975706	1.98	0.282857	Zn	(2+)	arsI	162	0		0			No	No	Monsieurs P, Moors H, Houdt RV, Janssen PJ, Janssen A, Coninx I, Mergeay M, Leys N. Heavy metal resistance in Cupriavidus metallidurans CH34 is governed by an intricate transcriptional network. Biometals (2011) 24:1133–1151.
CC1519	hypothetical protein	637087565	14.4	0.282353	Cr	(6+)		482	2	COG1277	4	pfam12040		Yes	Yes	Hu P, Brodie EL, Suzuki Y, McAdams HH, Andersen GL. 2005. Whole-Genome Transcriptional Analysis of Heavy Metal Stresses in Caulobacter crescentus. J. Bacteriol., 187:8437-8449.
Krad_2707	transcriptional regulator, TetR family	640826355	134.38	0.282311	Cu	(2+)		240	0		61	pfam00440		No	No	Bagwell CE, Hixson KK, Milliken CE, Lopez-Ferrer D, Weitz KK (2010) Proteomic and Physiological Responses of Kineococcus radiotolerans to Copper. PLoS ONE 5(8): e12427.
Rv0848	POSSIBLE CYSTEINE SYNTHASE A CYSK2 (O-ACETYLSERINE SULFHYDRYLASE) (O-ACETYLSERINE (THIOL)-LYASE) (CSASE)	637026043	20.5917	0.282078	Cu	(2+)	cysK2	372	15	COG0031	17	pfam00291		No	No	Ward SK, Hoye EA, Talaat AM. 2008. The Global Responses of Mycobacterium tuberculosis to Physiological Levels of Copper. J. Bacteriol., 190: 2939-2946.
NE2365	hypothetical protein	637428679	2.82	0.282	Zn	(2+)		275	2	COG1806	2	pfam03618		No	No	Park S, Ely RL. 2008. Genome-wide transcriptional responses of Nitrosomonas europaea to zinc. Arch Microbiol., 189: 541–548.
cg3107	Zn-dependent alcohol dehydrogenase	639317311	3.1	0.281818	Hg	(2+)	adhA	345	2	COG1064	20	pfam00107 pfam08240		No	No	Fanous A, Weiss W, Görg A, Jacob F, Parlar H. 2008. A proteome analysis of the cadmium and mercury response in Corynebacterium glutamicum. Proteomics, 8: 4976–4986.
Rmet_0093	protein of unknown function DUF1328	637975465	1.97	0.281429	Co	(2+)		97	4	COG5487	5	pfam07043		No	Yes	Monsieurs P, Moors H, Houdt RV, Janssen PJ, Janssen A, Coninx I, Mergeay M, Leys N. Heavy metal resistance in Cupriavidus metallidurans CH34 is governed by an intricate transcriptional network. Biometals (2011) 24:1133–1151.
SO0518	outer membrane efflux family protein, putative	637342512	9	0.28125	Cr	(6+)		452	22	COG1538	22	pfam02321		Yes	No	Bencheikh-Latmani R, Williams SM, Haucke L, Criddle CS, Wu L, Zhou J, Tebo BM. Global Transcriptional Profiling of Shewanella oneidensis MR-1 during Cr(VI) and U(VI) Reduction. Appl. Environ. Microbiol. 2005, 71(11):7453-7460.
Rmet_3443	Amidase, hydantoinase/carbamoylase	637978859	1.96	0.28	As	(3+)		418	6	COG0624	13	pfam01546 pfam07687	TIGR01879	Yes	No	Monsieurs P, Moors H, Houdt RV, Janssen PJ, Janssen A, Coninx I, Mergeay M, Leys N. Heavy metal resistance in Cupriavidus metallidurans CH34 is governed by an intricate transcriptional network. Biometals (2011) 24:1133–1151.
Rmet_0333	transcriptional regulator, ArsR family (IMGterm)	637975707	1.96	0.28	Pb	(2+)	arsR	109	31	COG0640	28	pfam01022		No	No	Monsieurs P, Moors H, Houdt RV, Janssen PJ, Janssen A, Coninx I, Mergeay M, Leys N. Heavy metal resistance in Cupriavidus metallidurans CH34 is governed by an intricate transcriptional network. Biometals (2011) 24:1133–1151.
Rmet_4891	sulfite dehydrogenase (cytochrome) subunit SorA apoprotein (EC 1.8.2.1) (IMGterm)	637980312	1.96	0.28	Cr	(6+)	sorA	410	6	COG2041	1	pfam00174 pfam03404		Yes	No	Monsieurs P, Moors H, Houdt RV, Janssen PJ, Janssen A, Coninx I, Mergeay M, Leys N. Heavy metal resistance in Cupriavidus metallidurans CH34 is governed by an intricate transcriptional network. Biometals (2011) 24:1133–1151.
Rmet_6240	hypothetical protein	637975266	1.96	0.28	CU	(2+)		172	0		0		TIGR03741	No	No	Monsieurs P, Moors H, Houdt RV, Janssen PJ, Janssen A, Coninx I, Mergeay M, Leys N. Heavy metal resistance in Cupriavidus metallidurans CH34 is governed by an intricate transcriptional network. Biometals (2011) 24:1133–1151.
NE1213	Glycosyl transferase group 1	637427568	2.8	0.28	Zn	(2+)	sps	713	1	COG0438 COG0561	1	pfam00534 pfam00862 pfam05116	TIGR01484 TIGR01485 TIGR02471 TIGR02472	No	No	Park S, Ely RL. 2008. Genome-wide transcriptional responses of Nitrosomonas europaea to zinc. Arch Microbiol., 189: 541–548.
NE2261	ATP-dependent protease ATP-binding subunit	637428582	2.8	0.28	Zn	(2+)	hslU	443	6	COG1220	6	pfam00004 pfam07724 pfam10431	TIGR00390	No	No	Park S, Ely RL. 2008. Genome-wide transcriptional responses of Nitrosomonas europaea to zinc. Arch Microbiol., 189: 541–548.
EF2986	ABC transporter, ATP-binding protein	637416125	18.178	0.279662	Cu	(2+)		224	15	COG1136	113	pfam00005	TIGR03608	No	No	Coelho Abrantes M, Lopes MdF, Kok J (2011) Impact of Manganese, Copper and Zinc Ions on the Transcriptome of the Nosocomial Pathogen Enterococcus faecalis V583. PLoS ONE 6(10): e26519.
Rmet_6114	copper resistance protein CopC	637975140	1.95	0.278571	Co	(2+)	copC1	132	5	COG2372	5	pfam04234		Yes	No	Monsieurs P, Moors H, Houdt RV, Janssen PJ, Janssen A, Coninx I, Mergeay M, Leys N. Heavy metal resistance in Cupriavidus metallidurans CH34 is governed by an intricate transcriptional network. Biometals (2011) 24:1133–1151.
Rmet_5457	Tn7-like transposition protein C	637980875	1.95	0.278571	Hg	(2+)	tnsC	267	0		0			No	No	Monsieurs P, Moors H, Houdt RV, Janssen PJ, Janssen A, Coninx I, Mergeay M, Leys N. Heavy metal resistance in Cupriavidus metallidurans CH34 is governed by an intricate transcriptional network. Biometals (2011) 24:1133–1151.
NE0640	HIT (Histidine triad) family	637427016	2.78	0.278	Zn	(2+)	hitA	116	3	COG0537	1	pfam11969		No	No	Park S, Ely RL. 2008. Genome-wide transcriptional responses of Nitrosomonas europaea to zinc. Arch Microbiol., 189: 541–548.
NE2135	phosphoketolase	637428455	2.78	0.278	Zn	(2+)		790	1	COG3957	1	pfam03894 pfam09363 pfam09364		No	No	Park S, Ely RL. 2008. Genome-wide transcriptional responses of Nitrosomonas europaea to zinc. Arch Microbiol., 189: 541–548.
Rmet_6211	protein of unknown function DUF6, transmembrane	637975237	1.94	0.277143	CU	(2+)	cnrT	351	1	COG0697	10	pfam00892		Yes	Yes	Monsieurs P, Moors H, Houdt RV, Janssen PJ, Janssen A, Coninx I, Mergeay M, Leys N. Heavy metal resistance in Cupriavidus metallidurans CH34 is governed by an intricate transcriptional network. Biometals (2011) 24:1133–1151.
Rmet_5978	two component heavy metal response transcriptional regulator, winged helix family (IMGterm)	637975004	1.94	0.277143	Zn	(2+)	czcR	225	49	COG0745	47	pfam00072 pfam00486	TIGR01387	No	No	Monsieurs P, Moors H, Houdt RV, Janssen PJ, Janssen A, Coninx I, Mergeay M, Leys N. Heavy metal resistance in Cupriavidus metallidurans CH34 is governed by an intricate transcriptional network. Biometals (2011) 24:1133–1151.
Rmet_5320	RND multidrug efflux membrane fusion protein HlyD	637980738	1.94	0.277143	Ag	(1+)	zniB	404	50	COG0845	0		TIGR01730	Yes	Yes	Monsieurs P, Moors H, Houdt RV, Janssen PJ, Janssen A, Coninx I, Mergeay M, Leys N. Heavy metal resistance in Cupriavidus metallidurans CH34 is governed by an intricate transcriptional network. Biometals (2011) 24:1133–1151.
Rmet_4531	Tetratricopeptide TPR_2	637979953	1.94	0.277143	TL	(1+)		531	0		5	pfam00092 pfam00515		No	Yes	Monsieurs P, Moors H, Houdt RV, Janssen PJ, Janssen A, Coninx I, Mergeay M, Leys N. Heavy metal resistance in Cupriavidus metallidurans CH34 is governed by an intricate transcriptional network. Biometals (2011) 24:1133–1151.
NE1115	Outer membrane efflux protein	637427472	2.77	0.277	Zn	(2+)	oprN	476	22	COG1538	22	pfam02321	TIGR01845	No	No	Park S, Ely RL. 2008. Genome-wide transcriptional responses of Nitrosomonas europaea to zinc. Arch Microbiol., 189: 541–548.
CC1777	superoxide dismutase, Mn	637087821	14.0881	0.276236	Cr	(6+)		238	6	COG0605	5	pfam00081 pfam02777		Yes	No	Hu P, Brodie EL, Suzuki Y, McAdams HH, Andersen GL. 2005. Whole-Genome Transcriptional Analysis of Heavy Metal Stresses in Caulobacter crescentus. J. Bacteriol., 187:8437-8449.
Rmet_0348	ABC-type multidrug transport system permease component	637975722	1.93	0.275714	Sr	(2+)		384	5	COG0842	6	pfam01061	TIGR00025	No	Yes	Monsieurs P, Moors H, Houdt RV, Janssen PJ, Janssen A, Coninx I, Mergeay M, Leys N. Heavy metal resistance in Cupriavidus metallidurans CH34 is governed by an intricate transcriptional network. Biometals (2011) 24:1133–1151.
Rmet_6118	protein of unknown function DUF411	637975144	1.93	0.275714	CU	(2+)	copG	137	2	COG3019	2	pfam04214		Yes	No	Monsieurs P, Moors H, Houdt RV, Janssen PJ, Janssen A, Coninx I, Mergeay M, Leys N. Heavy metal resistance in Cupriavidus metallidurans CH34 is governed by an intricate transcriptional network. Biometals (2011) 24:1133–1151.
NE0785	Excinuclease ABC subunit B (IMGterm)	637427155	2.75	0.275	Zn	(2+)	uvrB	695	4	COG0556	4	pfam00271 pfam02151 pfam04851 pfam12344	TIGR00631	No	No	Park S, Ely RL. 2008. Genome-wide transcriptional responses of Nitrosomonas europaea to zinc. Arch Microbiol., 189: 541–548.
NE1064	PIN (PilT N terminus) domain	637427428	2.75	0.275	Zn	(2+)		143	5	COG1487	14	pfam01850		No	No	Park S, Ely RL. 2008. Genome-wide transcriptional responses of Nitrosomonas europaea to zinc. Arch Microbiol., 189: 541–548.
Rmet_5977	heavy metal sensor signal transduction histidine kinase (EC 2.7.13.3) (IMGterm)	637975003	1.92	0.274286	Zn	(2+)	czcS	476	30	COG0642	20	pfam00512 pfam00672 pfam02518	TIGR01386	Yes	Yes	Monsieurs P, Moors H, Houdt RV, Janssen PJ, Janssen A, Coninx I, Mergeay M, Leys N. Heavy metal resistance in Cupriavidus metallidurans CH34 is governed by an intricate transcriptional network. Biometals (2011) 24:1133–1151.
Rmet_0128	ferric uptake regulator, FUR family	637975500	1.92	0.274286	Cd	(2+)		169	6	COG0735	6	pfam01475		No	No	Monsieurs P, Moors H, Houdt RV, Janssen PJ, Janssen A, Coninx I, Mergeay M, Leys N. Heavy metal resistance in Cupriavidus metallidurans CH34 is governed by an intricate transcriptional network. Biometals (2011) 24:1133–1151.
Rmet_4465	two component heavy metal response transcriptional regulator, winged helix family (IMGterm)	637979887	1.92	0.274286	Zn	(2+)	czcR2	206	49	COG0745	47	pfam00072 pfam00486	TIGR01387	No	No	Monsieurs P, Moors H, Houdt RV, Janssen PJ, Janssen A, Coninx I, Mergeay M, Leys N. Heavy metal resistance in Cupriavidus metallidurans CH34 is governed by an intricate transcriptional network. Biometals (2011) 24:1133–1151.
Rmet_4867	RND multidrug efflux membrane fusion protein HlyD	637980288	1.92	0.274286	As	(3+)	acrA	411	50	COG0845	48	pfam00529	TIGR01730	Yes	Yes	Monsieurs P, Moors H, Houdt RV, Janssen PJ, Janssen A, Coninx I, Mergeay M, Leys N. Heavy metal resistance in Cupriavidus metallidurans CH34 is governed by an intricate transcriptional network. Biometals (2011) 24:1133–1151.
Rmet_5982	outer membrane efflux protein	637975008	1.92	0.274286	Pb	(2+)	czcC	418	22	COG1538	22	pfam02321		Yes	No	Monsieurs P, Moors H, Houdt RV, Janssen PJ, Janssen A, Coninx I, Mergeay M, Leys N. Heavy metal resistance in Cupriavidus metallidurans CH34 is governed by an intricate transcriptional network. Biometals (2011) 24:1133–1151.
Rmet_4462	hypothetical protein	637979884	1.92	0.274286	Cr	(6+)	hns	99	4	COG2916	4	pfam00816		No	No	Monsieurs P, Moors H, Houdt RV, Janssen PJ, Janssen A, Coninx I, Mergeay M, Leys N. Heavy metal resistance in Cupriavidus metallidurans CH34 is governed by an intricate transcriptional network. Biometals (2011) 24:1133–1151.
Rmet_3533	Phenylalanine 4-hydroxylase (EC 1.14.16.1) (IMGterm)	637978950	1.92	0.274286	Mn	(4+)	phhA	310	1	COG3186	1	pfam00351	TIGR01267	No	No	Monsieurs P, Moors H, Houdt RV, Janssen PJ, Janssen A, Coninx I, Mergeay M, Leys N. Heavy metal resistance in Cupriavidus metallidurans CH34 is governed by an intricate transcriptional network. Biometals (2011) 24:1133–1151.
Rmet_5949	hypothetical protein	637974975	1.92	0.274286	Cd	(2+)	pbrD	289	0		0			No	No	Monsieurs P, Moors H, Houdt RV, Janssen PJ, Janssen A, Coninx I, Mergeay M, Leys N. Heavy metal resistance in Cupriavidus metallidurans CH34 is governed by an intricate transcriptional network. Biometals (2011) 24:1133–1151.
Rmet_6122	hypothetical protein	637975148	1.92	0.274286	Ni	(2+)	copH	153	0		0			Yes	Yes	Monsieurs P, Moors H, Houdt RV, Janssen PJ, Janssen A, Coninx I, Mergeay M, Leys N. Heavy metal resistance in Cupriavidus metallidurans CH34 is governed by an intricate transcriptional network. Biometals (2011) 24:1133–1151.
BC4544	Ferrichrome transport ATP-binding protein fhuC	637421266	5.21	0.274211	Ag	(1+)		256	6	COG1120	113	pfam00005		No	No	Ganesh Babu MM, Sridhar J, Gunasekaran P. 2011. Global transcriptome analysis of Bacillus cereus ATCC 14579 in response to silver nitrate stress. J. Nanobiotechnology, 9: 49-61.
NE1734	orotate phosphoribosyltransferase (EC 2.4.2.10) (IMGterm)	637428072	2.74	0.274	Zn	(2+)	pyrE	227	2	COG0461	16	pfam00156	TIGR00336	No	No	Park S, Ely RL. 2008. Genome-wide transcriptional responses of Nitrosomonas europaea to zinc. Arch Microbiol., 189: 541–548.
NE0389	ribonuclease P protein component (EC 3.1.26.5) (IMGterm)	637426766	2.74	0.274	Zn	(2+)	rnpA	119	5	COG0594	5	pfam00825	TIGR00188	No	No	Park S, Ely RL. 2008. Genome-wide transcriptional responses of Nitrosomonas europaea to zinc. Arch Microbiol., 189: 541–548.
Rmet_1636	thiamine pyrophosphate enzyme-like TPP-binding	637977020	1.91	0.272857	Hg	(2+)		559	11	COG0028	18	pfam00205 pfam02775 pfam02776		No	No	Monsieurs P, Moors H, Houdt RV, Janssen PJ, Janssen A, Coninx I, Mergeay M, Leys N. Heavy metal resistance in Cupriavidus metallidurans CH34 is governed by an intricate transcriptional network. Biometals (2011) 24:1133–1151.
NE1071	sigma-70 factor, ECF subfamily	637427433	2.72	0.272	Zn	(2+)		178	42	COG1595	34	pfam04542 pfam08281	TIGR02937	No	No	Park S, Ely RL. 2008. Genome-wide transcriptional responses of Nitrosomonas europaea to zinc. Arch Microbiol., 189: 541–548.
NE2551	hypothetical protein	637428859	2.72	0.272	Zn	(2+)		453	1	COG3225	1	pfam09822		Yes	Yes	Park S, Ely RL. 2008. Genome-wide transcriptional responses of Nitrosomonas europaea to zinc. Arch Microbiol., 189: 541–548.
Rmet_1929	transcriptional regulator, GntR family (IMGterm)	637977312	1.9	0.271429	Co	(2+)		249	10	COG1802	12	pfam00392 pfam07729		No	No	Monsieurs P, Moors H, Houdt RV, Janssen PJ, Janssen A, Coninx I, Mergeay M, Leys N. Heavy metal resistance in Cupriavidus metallidurans CH34 is governed by an intricate transcriptional network. Biometals (2011) 24:1133–1151.
Rmet_6179	transposase Tn3	637975205	1.9	0.271429	Hg	(2+)	tnpA	988	8	COG4644	8	pfam01526		No	No	Monsieurs P, Moors H, Houdt RV, Janssen PJ, Janssen A, Coninx I, Mergeay M, Leys N. Heavy metal resistance in Cupriavidus metallidurans CH34 is governed by an intricate transcriptional network. Biometals (2011) 24:1133–1151.
Rmet_6002	transposase Tn3	637975028	1.9	0.271429	Hg	(2+)	tnpA	224	8	COG4644	8	pfam01526		No	No	Monsieurs P, Moors H, Houdt RV, Janssen PJ, Janssen A, Coninx I, Mergeay M, Leys N. Heavy metal resistance in Cupriavidus metallidurans CH34 is governed by an intricate transcriptional network. Biometals (2011) 24:1133–1151.
Rmet_4598	transposase Tn3	637980019	1.9	0.271429	Hg	(2+)	tnpA	988	8	COG4644	8	pfam01526		No	No	Monsieurs P, Moors H, Houdt RV, Janssen PJ, Janssen A, Coninx I, Mergeay M, Leys N. Heavy metal resistance in Cupriavidus metallidurans CH34 is governed by an intricate transcriptional network. Biometals (2011) 24:1133–1151.
Rmet_4474	transposase Tn3	637979896	1.9	0.271429	Hg	(2+)	tnpA	988	8	COG4644	8	pfam01526		No	No	Monsieurs P, Moors H, Houdt RV, Janssen PJ, Janssen A, Coninx I, Mergeay M, Leys N. Heavy metal resistance in Cupriavidus metallidurans CH34 is governed by an intricate transcriptional network. Biometals (2011) 24:1133–1151.
NE0641	phosphoribosyl-ATP pyrophosphatase (EC 3.6.1.31) (IMGterm)	637427017	2.71	0.271	Zn	(2+)	hisE	112	1	COG0140	1	pfam01503	TIGR03188	No	No	Park S, Ely RL. 2008. Genome-wide transcriptional responses of Nitrosomonas europaea to zinc. Arch Microbiol., 189: 541–548.
NE2205	Enoyl-[acyl-carrier-protein] reductase [NADH] (EC 1.3.1.9) (IMGterm)	637428523	2.71	0.271	Zn	(2+)		264	1	COG0623	39	pfam00106		No	No	Park S, Ely RL. 2008. Genome-wide transcriptional responses of Nitrosomonas europaea to zinc. Arch Microbiol., 189: 541–548.
NE1549	AMP-dependent synthetase and ligase	637427895	2.71	0.271	Zn	(2+)		612	7	COG1022	20	pfam00501		No	No	Park S, Ely RL. 2008. Genome-wide transcriptional responses of Nitrosomonas europaea to zinc. Arch Microbiol., 189: 541–548.
BC1964	homoserine dehydrogenase (EC 1.1.1.3) (IMGterm)	637418745	5.14	0.270526	Ag	(1+)		431	2	COG0460	1	pfam00742 pfam03447		No	No	Ganesh Babu MM, Sridhar J, Gunasekaran P. 2011. Global transcriptome analysis of Bacillus cereus ATCC 14579 in response to silver nitrate stress. J. Nanobiotechnology, 9: 49-61.
BC3634	Acetyltransferase	637420375	5.13	0.27	Ag	(1+)		269	0		0			No	No	Ganesh Babu MM, Sridhar J, Gunasekaran P. 2011. Global transcriptome analysis of Bacillus cereus ATCC 14579 in response to silver nitrate stress. J. Nanobiotechnology, 9: 49-61.
Rmet_2231	carbohydrate ABC transporter membrane protein 2, CUT1 family (TC 3.A.1.1.-) (IMGterm)	637977626	1.89	0.27	TL	(1+)		276	10	COG0395	66	pfam00528		No	Yes	Monsieurs P, Moors H, Houdt RV, Janssen PJ, Janssen A, Coninx I, Mergeay M, Leys N. Heavy metal resistance in Cupriavidus metallidurans CH34 is governed by an intricate transcriptional network. Biometals (2011) 24:1133–1151.
Rmet_4462	hypothetical protein	637979884	1.89	0.27	Ag	(1+)	hns	99	4	COG2916	4	pfam00816		No	No	Monsieurs P, Moors H, Houdt RV, Janssen PJ, Janssen A, Coninx I, Mergeay M, Leys N. Heavy metal resistance in Cupriavidus metallidurans CH34 is governed by an intricate transcriptional network. Biometals (2011) 24:1133–1151.
Rmet_6122	hypothetical protein	637975148	1.89	0.27	TL	(1+)	copH	153	0		0			Yes	Yes	Monsieurs P, Moors H, Houdt RV, Janssen PJ, Janssen A, Coninx I, Mergeay M, Leys N. Heavy metal resistance in Cupriavidus metallidurans CH34 is governed by an intricate transcriptional network. Biometals (2011) 24:1133–1151.
BC5072	ABC transporter ATP-binding protein	637421779	5.12	0.269474	Ag	(1+)		515	8	COG0488	113	pfam00005		No	No	Ganesh Babu MM, Sridhar J, Gunasekaran P. 2011. Global transcriptome analysis of Bacillus cereus ATCC 14579 in response to silver nitrate stress. J. Nanobiotechnology, 9: 49-61.
BC4849	Two-component response regulator vanR	637421564	5.12	0.269474	Ag	(1+)		232	49	COG0745	47	pfam00072 pfam00486		No	No	Ganesh Babu MM, Sridhar J, Gunasekaran P. 2011. Global transcriptome analysis of Bacillus cereus ATCC 14579 in response to silver nitrate stress. J. Nanobiotechnology, 9: 49-61.
CC0185	TonB-dependent receptor	637086217	13.7	0.268627	Cr	(6+)		798	34	COG1629	54	pfam00593 pfam07715		No	No	Hu P, Brodie EL, Suzuki Y, McAdams HH, Andersen GL. 2005. Whole-Genome Transcriptional Analysis of Heavy Metal Stresses in Caulobacter crescentus. J. Bacteriol., 187:8437-8449.
Rmet_3378	GCN5-related N-acetyltransferase	637978793	1.88	0.268571	Co	(2+)		245	5	COG1670	40	pfam00583		No	No	Monsieurs P, Moors H, Houdt RV, Janssen PJ, Janssen A, Coninx I, Mergeay M, Leys N. Heavy metal resistance in Cupriavidus metallidurans CH34 is governed by an intricate transcriptional network. Biometals (2011) 24:1133–1151.
Rmet_6106	high-affinity Fe2+/Pb2+ permease	637975132	1.88	0.268571	CU	(2+)	copT	254	0		13	pfam00034		Yes	Yes	Monsieurs P, Moors H, Houdt RV, Janssen PJ, Janssen A, Coninx I, Mergeay M, Leys N. Heavy metal resistance in Cupriavidus metallidurans CH34 is governed by an intricate transcriptional network. Biometals (2011) 24:1133–1151.
Rmet_5975	hypothetical protein	637975001	1.88	0.268571	Co	(2+)	czcJ	92	0		0			Yes	Yes	Monsieurs P, Moors H, Houdt RV, Janssen PJ, Janssen A, Coninx I, Mergeay M, Leys N. Heavy metal resistance in Cupriavidus metallidurans CH34 is governed by an intricate transcriptional network. Biometals (2011) 24:1133–1151.
Rmet_5981	Membrane Fusion Protein cluster 2	637975007	1.87	0.267143	Co	(2+)	czcB	520	50	COG0845	48	pfam00529	TIGR00999 TIGR01730	Yes	Yes	Monsieurs P, Moors H, Houdt RV, Janssen PJ, Janssen A, Coninx I, Mergeay M, Leys N. Heavy metal resistance in Cupriavidus metallidurans CH34 is governed by an intricate transcriptional network. Biometals (2011) 24:1133–1151.
Rmet_4188	transcriptional regulator, TetR family (IMGterm)	637979611	1.87	0.267143	As	(3+)		211	51	COG1309	61	pfam00440		No	No	Monsieurs P, Moors H, Houdt RV, Janssen PJ, Janssen A, Coninx I, Mergeay M, Leys N. Heavy metal resistance in Cupriavidus metallidurans CH34 is governed by an intricate transcriptional network. Biometals (2011) 24:1133–1151.
Rmet_5225	protein of unknown function DUF1214	637980643	1.87	0.267143	AU	(3+)		348	5	COG5361	5	pfam06742 pfam06863		Yes	No	Monsieurs P, Moors H, Houdt RV, Janssen PJ, Janssen A, Coninx I, Mergeay M, Leys N. Heavy metal resistance in Cupriavidus metallidurans CH34 is governed by an intricate transcriptional network. Biometals (2011) 24:1133–1151.
Rmet_5967	GtrA-like protein	637974993	1.87	0.267143	Zn	(2+)	gtrA1	127	0		4	pfam04138		Yes	Yes	Monsieurs P, Moors H, Houdt RV, Janssen PJ, Janssen A, Coninx I, Mergeay M, Leys N. Heavy metal resistance in Cupriavidus metallidurans CH34 is governed by an intricate transcriptional network. Biometals (2011) 24:1133–1151.
NE0355	RNAse G (EC 3.1.4.-) (IMGterm)	637426730	2.67	0.267	Zn	(2+)	cafA	481	3	COG1530	3	pfam00575 pfam10150	TIGR00757	No	No	Park S, Ely RL. 2008. Genome-wide transcriptional responses of Nitrosomonas europaea to zinc. Arch Microbiol., 189: 541–548.
NE2192	Exodeoxyribonuclease III:Exodeoxyribonuclease III xth	637428513	2.66	0.266	Zn	(2+)	xthA2	257	5	COG0708	5	pfam03372	TIGR00195 TIGR00633	No	No	Park S, Ely RL. 2008. Genome-wide transcriptional responses of Nitrosomonas europaea to zinc. Arch Microbiol., 189: 541–548.
NE0115	CRISPR-associated protein, Csx2 family (IMGterm)	637426500	2.66	0.266	Zn	(2+)		388	0		1	pfam09530	TIGR02221 TIGR02549	No	No	Park S, Ely RL. 2008. Genome-wide transcriptional responses of Nitrosomonas europaea to zinc. Arch Microbiol., 189: 541–548.
Rmet_5599	Catalase-like protein	637981018	1.86	0.265714	Se	(4+)	katA	481	10	COG0753	10	pfam00199 pfam06628		No	No	Monsieurs P, Moors H, Houdt RV, Janssen PJ, Janssen A, Coninx I, Mergeay M, Leys N. Heavy metal resistance in Cupriavidus metallidurans CH34 is governed by an intricate transcriptional network. Biometals (2011) 24:1133–1151.
Rmet_3068	thiol peroxidase (atypical 2-Cys peroxiredoxin) (EC 1.11.1.5) (IMGterm)	637978467	1.86	0.265714	As	(3+)	tpx	166	1	COG2077	2	pfam08534		No	No	Monsieurs P, Moors H, Houdt RV, Janssen PJ, Janssen A, Coninx I, Mergeay M, Leys N. Heavy metal resistance in Cupriavidus metallidurans CH34 is governed by an intricate transcriptional network. Biometals (2011) 24:1133–1151.
NE0500	UDP-glucose 4-epimerase	637426879	2.65	0.265	Zn	(2+)		315	8	COG0451	2	pfam01370		No	No	Park S, Ely RL. 2008. Genome-wide transcriptional responses of Nitrosomonas europaea to zinc. Arch Microbiol., 189: 541–548.
NE1863	chemotaxis transducer	637428196	2.65	0.265	Zn	(2+)		776	23	COG0840	1	pfam00015 pfam00672 pfam08447	TIGR00229	No	Yes	Park S, Ely RL. 2008. Genome-wide transcriptional responses of Nitrosomonas europaea to zinc. Arch Microbiol., 189: 541–548.
NE1194	hypothetical protein	637427549	2.65	0.265	Zn	(2+)		406	4	COG3213	4	pfam05940		Yes	Yes	Park S, Ely RL. 2008. Genome-wide transcriptional responses of Nitrosomonas europaea to zinc. Arch Microbiol., 189: 541–548.
NE2477	hypothetical protein	637428787	2.65	0.265	Zn	(2+)		153	0		2	pfam05130		No	No	Park S, Ely RL. 2008. Genome-wide transcriptional responses of Nitrosomonas europaea to zinc. Arch Microbiol., 189: 541–548.
Rmet_5279	transcriptional regulator, LysR family (IMGterm)	637980697	1.85	0.264286	Ag	(1+)		308	70	COG0583	66	pfam00126 pfam03466		No	No	Monsieurs P, Moors H, Houdt RV, Janssen PJ, Janssen A, Coninx I, Mergeay M, Leys N. Heavy metal resistance in Cupriavidus metallidurans CH34 is governed by an intricate transcriptional network. Biometals (2011) 24:1133–1151.
Rmet_1951	Alkylhydroperoxidase AhpD core	637977334	1.85	0.264286	As	(3+)	ahpD	173	4	COG2128	8	pfam02627	TIGR00777 TIGR00778	No	No	Monsieurs P, Moors H, Houdt RV, Janssen PJ, Janssen A, Coninx I, Mergeay M, Leys N. Heavy metal resistance in Cupriavidus metallidurans CH34 is governed by an intricate transcriptional network. Biometals (2011) 24:1133–1151.
Rmet_2314	Mercuric transport protein periplasmic component	637977712	1.85	0.264286	Zn	(2+)	merP	95	20	COG2608	20	pfam00403	TIGR02052	Yes	No	Monsieurs P, Moors H, Houdt RV, Janssen PJ, Janssen A, Coninx I, Mergeay M, Leys N. Heavy metal resistance in Cupriavidus metallidurans CH34 is governed by an intricate transcriptional network. Biometals (2011) 24:1133–1151.
Rmet_0608	3-methylcrotonoyl-CoA carboxylase, alpha subunit (EC 6.4.1.4) (IMGterm)	637975983	1.85	0.264286	As	(3+)	accC	679	3	COG4770	3	pfam00289 pfam00364 pfam02785 pfam02786	TIGR00514	No	No	Monsieurs P, Moors H, Houdt RV, Janssen PJ, Janssen A, Coninx I, Mergeay M, Leys N. Heavy metal resistance in Cupriavidus metallidurans CH34 is governed by an intricate transcriptional network. Biometals (2011) 24:1133–1151.
NE1084	hypothetical protein	637427445	2.64	0.264	Zn	(2+)		648	7	COG3182	2	pfam12365		No	Yes	Park S, Ely RL. 2008. Genome-wide transcriptional responses of Nitrosomonas europaea to zinc. Arch Microbiol., 189: 541–548.
NE0879	Esterase/lipase/thioesterase family active site:Lipase (Class 3)	637427250	2.64	0.264	Zn	(2+)		422	0		1	pfam01764		Yes	No	Park S, Ely RL. 2008. Genome-wide transcriptional responses of Nitrosomonas europaea to zinc. Arch Microbiol., 189: 541–548.
NE1542	hypothetical protein	637427888	2.64	0.264	Zn	(2+)		247	0		1	pfam10087		No	No	Park S, Ely RL. 2008. Genome-wide transcriptional responses of Nitrosomonas europaea to zinc. Arch Microbiol., 189: 541–548.
NE1156	transcriptional regulator, MerR family (IMGterm)	637427511	2.63	0.263	Zn	(2+)		99	0		0			No	No	Park S, Ely RL. 2008. Genome-wide transcriptional responses of Nitrosomonas europaea to zinc. Arch Microbiol., 189: 541–548.
NE0007	hypothetical protein	637426385	2.63	0.263	Zn	(2+)		119	0		0		TIGR04073	Yes	No	Park S, Ely RL. 2008. Genome-wide transcriptional responses of Nitrosomonas europaea to zinc. Arch Microbiol., 189: 541–548.
Rmet_5279	transcriptional regulator, LysR family (IMGterm)	637980697	1.84	0.262857	TL	(1+)		308	70	COG0583	66	pfam00126 pfam03466		No	No	Monsieurs P, Moors H, Houdt RV, Janssen PJ, Janssen A, Coninx I, Mergeay M, Leys N. Heavy metal resistance in Cupriavidus metallidurans CH34 is governed by an intricate transcriptional network. Biometals (2011) 24:1133–1151.
Rmet_6208	outer membrane efflux protein	637975234	1.84	0.262857	CU	(2+)	cnrC	418	22	COG1538	22	pfam02321		Yes	No	Monsieurs P, Moors H, Houdt RV, Janssen PJ, Janssen A, Coninx I, Mergeay M, Leys N. Heavy metal resistance in Cupriavidus metallidurans CH34 is governed by an intricate transcriptional network. Biometals (2011) 24:1133–1151.
Rmet_3904	serine protein kinase, PrkA (IMGterm)	637979323	1.84	0.262857	Pb	(2+)	yeaG	640	4	COG2766	4	pfam06798 pfam08298		No	No	Monsieurs P, Moors H, Houdt RV, Janssen PJ, Janssen A, Coninx I, Mergeay M, Leys N. Heavy metal resistance in Cupriavidus metallidurans CH34 is governed by an intricate transcriptional network. Biometals (2011) 24:1133–1151.
Rmet_0327	major facilitator superfamily MFS_1	637975701	1.84	0.262857	As	(3+)	arsP	397	29	COG2814	35	pfam07690		No	Yes	Monsieurs P, Moors H, Houdt RV, Janssen PJ, Janssen A, Coninx I, Mergeay M, Leys N. Heavy metal resistance in Cupriavidus metallidurans CH34 is governed by an intricate transcriptional network. Biometals (2011) 24:1133–1151.
NE0206	ATP synthase subunit B	637426584	2.62	0.262	Zn	(2+)	atpD	460	1	COG0055	5	pfam00006 pfam00306 pfam02874	TIGR01039	No	No	Park S, Ely RL. 2008. Genome-wide transcriptional responses of Nitrosomonas europaea to zinc. Arch Microbiol., 189: 541–548.
NE2552	Formamidopyrimidine-DNA glycosylase (EC 3.2.2.23) / DNA-(apurinic or apyrimidinic site) lyase (EC 4.2.99.18) (IMGterm)	637428860	2.62	0.262	Zn	(2+)	mutM	271	4	COG0266	2	pfam01149 pfam06827 pfam06831	TIGR00577	No	No	Park S, Ely RL. 2008. Genome-wide transcriptional responses of Nitrosomonas europaea to zinc. Arch Microbiol., 189: 541–548.
NE2125	hydroxylase	637428446	2.62	0.262	Zn	(2+)	fiu	227	4	COG3128	8	pfam03171		No	No	Park S, Ely RL. 2008. Genome-wide transcriptional responses of Nitrosomonas europaea to zinc. Arch Microbiol., 189: 541–548.
BC4940	ABC transporter ATP-binding protein	637421651	4.97	0.261579	Ag	(1+)		219	4	COG4988	113	pfam00005		No	No	Ganesh Babu MM, Sridhar J, Gunasekaran P. 2011. Global transcriptome analysis of Bacillus cereus ATCC 14579 in response to silver nitrate stress. J. Nanobiotechnology, 9: 49-61.
SO1047	hypothetical protein	637343005	26.15	0.2615	Fe	(3+)		128	5	COG1380	5	pfam03788		Yes	Yes	Beliaev AS, Klingeman DM, Klappenbach JA, Wu L, Romine MF, Tiedje JM, Nealson KH, Fredrickson JK, Zhou J. 2005. Global Transcriptome Analysis of Shewanella oneidensis MR-1 Exposed to Different Terminal Electron Acceptors. J. Bacteriol., 187: 7138-7145.
Rmet_5272	Dimethylmenaquinone methyltransferase	637980690	1.83	0.261429	Cd	(2+)		239	2	COG0684	2	pfam03737		No	No	Monsieurs P, Moors H, Houdt RV, Janssen PJ, Janssen A, Coninx I, Mergeay M, Leys N. Heavy metal resistance in Cupriavidus metallidurans CH34 is governed by an intricate transcriptional network. Biometals (2011) 24:1133–1151.
Rmet_6109	hypothetical protein	637975135	1.83	0.261429	Zn	(2+)	copN	164	0		0			No	No	Monsieurs P, Moors H, Houdt RV, Janssen PJ, Janssen A, Coninx I, Mergeay M, Leys N. Heavy metal resistance in Cupriavidus metallidurans CH34 is governed by an intricate transcriptional network. Biometals (2011) 24:1133–1151.
CC1517	TonB-dependent receptor	637087563	13.3	0.260784	Cr	(6+)		693	2	COG4773	54	pfam00593 pfam07715	TIGR01783	Yes	No	Hu P, Brodie EL, Suzuki Y, McAdams HH, Andersen GL. 2005. Whole-Genome Transcriptional Analysis of Heavy Metal Stresses in Caulobacter crescentus. J. Bacteriol., 187:8437-8449.
Rmet_0207	amino acid/polyamine/organocation transporter, APC superfamily (TC 2.A.3) (IMGterm)	637975580	1.82	0.26	Cr	(6+)		469	8	COG0531	6	pfam00324	TIGR00909	No	Yes	Monsieurs P, Moors H, Houdt RV, Janssen PJ, Janssen A, Coninx I, Mergeay M, Leys N. Heavy metal resistance in Cupriavidus metallidurans CH34 is governed by an intricate transcriptional network. Biometals (2011) 24:1133–1151.
Rmet_1959	ATPase AAA-2	637977342	1.82	0.26	Se	(4+)	clpB	862	17	COG0542	10	pfam00004 pfam02861 pfam07724 pfam10431	TIGR03346	No	No	Monsieurs P, Moors H, Houdt RV, Janssen PJ, Janssen A, Coninx I, Mergeay M, Leys N. Heavy metal resistance in Cupriavidus metallidurans CH34 is governed by an intricate transcriptional network. Biometals (2011) 24:1133–1151.
Rmet_0723	integration host factor, beta subunit	637976099	1.82	0.26	Hg	(2+)	ihfB	135	9	COG0776	9	pfam00216	TIGR00988	No	No	Monsieurs P, Moors H, Houdt RV, Janssen PJ, Janssen A, Coninx I, Mergeay M, Leys N. Heavy metal resistance in Cupriavidus metallidurans CH34 is governed by an intricate transcriptional network. Biometals (2011) 24:1133–1151.
Rmet_2237	NUDIX hydrolase	637977632	1.82	0.26	AU	(3+)		283	5	COG1443	12	pfam00293		No	No	Monsieurs P, Moors H, Houdt RV, Janssen PJ, Janssen A, Coninx I, Mergeay M, Leys N. Heavy metal resistance in Cupriavidus metallidurans CH34 is governed by an intricate transcriptional network. Biometals (2011) 24:1133–1151.
Rmet_0334	Methyltransferase type 11	637975708	1.82	0.26	As	(3+)	arsM	272	16	COG2226	20	pfam08241		No	No	Monsieurs P, Moors H, Houdt RV, Janssen PJ, Janssen A, Coninx I, Mergeay M, Leys N. Heavy metal resistance in Cupriavidus metallidurans CH34 is governed by an intricate transcriptional network. Biometals (2011) 24:1133–1151.
Rmet_0608	3-methylcrotonoyl-CoA carboxylase, alpha subunit (EC 6.4.1.4) (IMGterm)	637975983	1.82	0.26	Cr	(6+)	accC	679	3	COG4770	3	pfam00289 pfam00364 pfam02785 pfam02786	TIGR00514	No	No	Monsieurs P, Moors H, Houdt RV, Janssen PJ, Janssen A, Coninx I, Mergeay M, Leys N. Heavy metal resistance in Cupriavidus metallidurans CH34 is governed by an intricate transcriptional network. Biometals (2011) 24:1133–1151.
Rmet_6052	hypothetical protein	637975078	1.82	0.26	As	(3+)	orf12	265	0		0			No	Yes	Monsieurs P, Moors H, Houdt RV, Janssen PJ, Janssen A, Coninx I, Mergeay M, Leys N. Heavy metal resistance in Cupriavidus metallidurans CH34 is governed by an intricate transcriptional network. Biometals (2011) 24:1133–1151.
Krad_3959	Formaldehyde dehydrogenase glutathione-independent	640827624	123.68	0.259832	Cu	(2+)		410	3	COG1063	20	pfam00107 pfam08240	TIGR02819	No	No	Bagwell CE, Hixson KK, Milliken CE, Lopez-Ferrer D, Weitz KK (2010) Proteomic and Physiological Responses of Kineococcus radiotolerans to Copper. PLoS ONE 5(8): e12427.
NE1852	UDP-N-acetylglucosamine 1-carboxyvinyltransferase (EC 2.5.1.7) (IMGterm)	637428185	2.59	0.259	Zn	(2+)	murA	417	1	COG0766	2	pfam00275	TIGR01072	No	No	Park S, Ely RL. 2008. Genome-wide transcriptional responses of Nitrosomonas europaea to zinc. Arch Microbiol., 189: 541–548.
NE1151	sec-independent protein translocase protein TatC	637427506	2.59	0.259	Zn	(2+)		143	2	COG2346	2	pfam01152		No	No	Park S, Ely RL. 2008. Genome-wide transcriptional responses of Nitrosomonas europaea to zinc. Arch Microbiol., 189: 541–548.
Rmet_3524	Heavy metal translocating P-type ATPase	637978941	1.81	0.258571	As	(3+)	cupA	813	6	COG2217 COG2608	18	pfam00122 pfam00403 pfam00702	TIGR00003 TIGR00003 TIGR01494 TIGR01511 TIGR01525	No	Yes	Monsieurs P, Moors H, Houdt RV, Janssen PJ, Janssen A, Coninx I, Mergeay M, Leys N. Heavy metal resistance in Cupriavidus metallidurans CH34 is governed by an intricate transcriptional network. Biometals (2011) 24:1133–1151.
Rmet_4462	hypothetical protein	637979884	1.81	0.258571	Hg	(2+)	hns	99	4	COG2916	4	pfam00816		No	No	Monsieurs P, Moors H, Houdt RV, Janssen PJ, Janssen A, Coninx I, Mergeay M, Leys N. Heavy metal resistance in Cupriavidus metallidurans CH34 is governed by an intricate transcriptional network. Biometals (2011) 24:1133–1151.
Rmet_6046	hypothetical protein	637975072	1.81	0.258571	Pb	(2+)	orf18	87	0		0			No	No	Monsieurs P, Moors H, Houdt RV, Janssen PJ, Janssen A, Coninx I, Mergeay M, Leys N. Heavy metal resistance in Cupriavidus metallidurans CH34 is governed by an intricate transcriptional network. Biometals (2011) 24:1133–1151.
NE0907	Alcohol dehydrogenase class III and related dehydrogenase	637427278	2.58	0.258	Zn	(2+)	adhC1	368	5	COG1062	20	pfam00107 pfam08240	TIGR02818	No	No	Park S, Ely RL. 2008. Genome-wide transcriptional responses of Nitrosomonas europaea to zinc. Arch Microbiol., 189: 541–548.
Rmet_6110	heavy metal sensor signal transduction histidine kinase (EC 2.7.13.3) (IMGterm)	637975136	1.8	0.257143	Zn	(2+)	copS1	463	30	COG0642	20	pfam00512 pfam00672 pfam02518	TIGR01386	Yes	Yes	Monsieurs P, Moors H, Houdt RV, Janssen PJ, Janssen A, Coninx I, Mergeay M, Leys N. Heavy metal resistance in Cupriavidus metallidurans CH34 is governed by an intricate transcriptional network. Biometals (2011) 24:1133–1151.
Rmet_2940	Ferritin and Dps	637978340	1.8	0.257143	As	(3+)	dpsA	161	12	COG0783	14	pfam00210		No	No	Monsieurs P, Moors H, Houdt RV, Janssen PJ, Janssen A, Coninx I, Mergeay M, Leys N. Heavy metal resistance in Cupriavidus metallidurans CH34 is governed by an intricate transcriptional network. Biometals (2011) 24:1133–1151.
Rmet_6184	transcriptional regulator, MerR family (IMGterm)	637975210	1.8	0.257143	Cd	(2+)	merD	121	23	COG0789	0		TIGR02054	No	No	Monsieurs P, Moors H, Houdt RV, Janssen PJ, Janssen A, Coninx I, Mergeay M, Leys N. Heavy metal resistance in Cupriavidus metallidurans CH34 is governed by an intricate transcriptional network. Biometals (2011) 24:1133–1151.
Rmet_6175	transcriptional regulator, MerR family (IMGterm)	637975201	1.8	0.257143	Cd	(2+)	merD	121	23	COG0789	0		TIGR02054	No	No	Monsieurs P, Moors H, Houdt RV, Janssen PJ, Janssen A, Coninx I, Mergeay M, Leys N. Heavy metal resistance in Cupriavidus metallidurans CH34 is governed by an intricate transcriptional network. Biometals (2011) 24:1133–1151.
Rmet_4867	RND multidrug efflux membrane fusion protein HlyD	637980288	1.8	0.257143	Pb	(2+)	acrA	411	50	COG0845	48	pfam00529	TIGR01730	Yes	Yes	Monsieurs P, Moors H, Houdt RV, Janssen PJ, Janssen A, Coninx I, Mergeay M, Leys N. Heavy metal resistance in Cupriavidus metallidurans CH34 is governed by an intricate transcriptional network. Biometals (2011) 24:1133–1151.
Rmet_1118	TonB-dependent siderophore receptor	637976500	1.8	0.257143	CU	(2+)	aleB	839	34	COG1629	3	pfam00593 pfam07660 pfam07715	TIGR01783	Yes	Yes	Monsieurs P, Moors H, Houdt RV, Janssen PJ, Janssen A, Coninx I, Mergeay M, Leys N. Heavy metal resistance in Cupriavidus metallidurans CH34 is governed by an intricate transcriptional network. Biometals (2011) 24:1133–1151.
Rmet_1114	major facilitator superfamily MFS_1	637976496	1.8	0.257143	Cd	(2+)	sbnD	395	29	COG2814	35	pfam07690		Yes	Yes	Monsieurs P, Moors H, Houdt RV, Janssen PJ, Janssen A, Coninx I, Mergeay M, Leys N. Heavy metal resistance in Cupriavidus metallidurans CH34 is governed by an intricate transcriptional network. Biometals (2011) 24:1133–1151.
Rmet_3396	pyruvate ferredoxin/flavodoxin oxidoreductase	637978811	1.8	0.257143	Pb	(2+)	porG	1197	2	COG4231	2	pfam01558 pfam02775		No	No	Monsieurs P, Moors H, Houdt RV, Janssen PJ, Janssen A, Coninx I, Mergeay M, Leys N. Heavy metal resistance in Cupriavidus metallidurans CH34 is governed by an intricate transcriptional network. Biometals (2011) 24:1133–1151.
NE1560	G/U mismatch-specific uracil-DNA glycosylase (EC 3.2.2.-) (IMGterm)	637427905	2.56	0.256	Zn	(2+)		167	1	COG3663	3	pfam03167		No	No	Park S, Ely RL. 2008. Genome-wide transcriptional responses of Nitrosomonas europaea to zinc. Arch Microbiol., 189: 541–548.
Rmet_0662	integral membrane sensor protein	637976037	1.79	0.255714	Cr	(6+)		262	1	COG3300	1	pfam03707		No	Yes	Monsieurs P, Moors H, Houdt RV, Janssen PJ, Janssen A, Coninx I, Mergeay M, Leys N. Heavy metal resistance in Cupriavidus metallidurans CH34 is governed by an intricate transcriptional network. Biometals (2011) 24:1133–1151.
Rmet_2280	hypothetical protein	637977676	1.79	0.255714	Zn	(2+)	hemP	108	0		3	pfam10636		No	No	Monsieurs P, Moors H, Houdt RV, Janssen PJ, Janssen A, Coninx I, Mergeay M, Leys N. Heavy metal resistance in Cupriavidus metallidurans CH34 is governed by an intricate transcriptional network. Biometals (2011) 24:1133–1151.
Rmet_4595	hypothetical protein	637980016	1.79	0.255714	Zn	(2+)	czcI2	125	0		0			Yes	Yes	Monsieurs P, Moors H, Houdt RV, Janssen PJ, Janssen A, Coninx I, Mergeay M, Leys N. Heavy metal resistance in Cupriavidus metallidurans CH34 is governed by an intricate transcriptional network. Biometals (2011) 24:1133–1151.
NE0856	sulfate adenylyltransferase subunit 2 (EC 2.7.7.4) (IMGterm)	637427227	2.55	0.255	Zn	(2+)	cysD	302	12	COG0175	12	pfam01507	TIGR02039	No	No	Park S, Ely RL. 2008. Genome-wide transcriptional responses of Nitrosomonas europaea to zinc. Arch Microbiol., 189: 541–548.
NE0742	Zinc-containing alcohol dehydrogenase superfamily	637427116	2.55	0.255	Zn	(2+)		371	5	COG1062	20	pfam00107 pfam08240		No	No	Park S, Ely RL. 2008. Genome-wide transcriptional responses of Nitrosomonas europaea to zinc. Arch Microbiol., 189: 541–548.
cg3099	Molecular chaperone GrpE (heat shock protein)	639317303	2.8	0.254545	Cd	(2+)	grpE	218	5	COG0576	5	pfam01025		No	No	Fanous A, Weiss W, Görg A, Jacob F, Parlar H. 2008. A proteome analysis of the cadmium and mercury response in Corynebacterium glutamicum. Proteomics, 8: 4976–4986.
Rmet_3376	Kef-type potassium/proton antiporter, CPA2 family (TC 2.A.37.1) (IMGterm)	637978791	1.78	0.254286	Cs	(1+)	kefC	604	6	COG0475	7	pfam00999 pfam02254	TIGR00932	Yes	Yes	Monsieurs P, Moors H, Houdt RV, Janssen PJ, Janssen A, Coninx I, Mergeay M, Leys N. Heavy metal resistance in Cupriavidus metallidurans CH34 is governed by an intricate transcriptional network. Biometals (2011) 24:1133–1151.
Rmet_2220	binding-protein-dependent transport systems inner membrane component	637977615	1.78	0.254286	CU	(2+)		347	3	COG0600	66	pfam00528		No	Yes	Monsieurs P, Moors H, Houdt RV, Janssen PJ, Janssen A, Coninx I, Mergeay M, Leys N. Heavy metal resistance in Cupriavidus metallidurans CH34 is governed by an intricate transcriptional network. Biometals (2011) 24:1133–1151.
Rmet_5981	Membrane Fusion Protein cluster 2	637975007	1.78	0.254286	Pb	(2+)	czcB	520	50	COG0845	48	pfam00529	TIGR00999 TIGR01730	Yes	Yes	Monsieurs P, Moors H, Houdt RV, Janssen PJ, Janssen A, Coninx I, Mergeay M, Leys N. Heavy metal resistance in Cupriavidus metallidurans CH34 is governed by an intricate transcriptional network. Biometals (2011) 24:1133–1151.
Rmet_6183	Mercuric reductase MerA	637975209	1.78	0.254286	Zn	(2+)	merA	561	15	COG1249 COG2608	15	pfam00070 pfam00403 pfam02852 pfam07992	TIGR02053	No	No	Monsieurs P, Moors H, Houdt RV, Janssen PJ, Janssen A, Coninx I, Mergeay M, Leys N. Heavy metal resistance in Cupriavidus metallidurans CH34 is governed by an intricate transcriptional network. Biometals (2011) 24:1133–1151.
Rmet_6174	Mercuric reductase MerA	637975200	1.78	0.254286	Zn	(2+)	merA	561	15	COG1249 COG2608	15	pfam00070 pfam00403 pfam02852 pfam07992	TIGR02053	No	No	Monsieurs P, Moors H, Houdt RV, Janssen PJ, Janssen A, Coninx I, Mergeay M, Leys N. Heavy metal resistance in Cupriavidus metallidurans CH34 is governed by an intricate transcriptional network. Biometals (2011) 24:1133–1151.
Rmet_6115	copper resistance D	637975141	1.78	0.254286	Co	(2+)	copD1	305	6	COG1276	6	pfam05425		Yes	Yes	Monsieurs P, Moors H, Houdt RV, Janssen PJ, Janssen A, Coninx I, Mergeay M, Leys N. Heavy metal resistance in Cupriavidus metallidurans CH34 is governed by an intricate transcriptional network. Biometals (2011) 24:1133–1151.
Rmet_4909	transcriptional regulator, TetR family (IMGterm)	637980330	1.78	0.254286	As	(3+)		201	51	COG1309	61	pfam00440		No	No	Monsieurs P, Moors H, Houdt RV, Janssen PJ, Janssen A, Coninx I, Mergeay M, Leys N. Heavy metal resistance in Cupriavidus metallidurans CH34 is governed by an intricate transcriptional network. Biometals (2011) 24:1133–1151.
Rmet_4140	Methyltransferase type 11	637979563	1.78	0.254286	Ag	(1+)		255	16	COG2226	20	pfam08241		Yes	No	Monsieurs P, Moors H, Houdt RV, Janssen PJ, Janssen A, Coninx I, Mergeay M, Leys N. Heavy metal resistance in Cupriavidus metallidurans CH34 is governed by an intricate transcriptional network. Biometals (2011) 24:1133–1151.
Rmet_5390	hypothetical protein	637980808	1.78	0.254286	Cd	(2+)		155	0		7	pfam10029		Yes	No	Monsieurs P, Moors H, Houdt RV, Janssen PJ, Janssen A, Coninx I, Mergeay M, Leys N. Heavy metal resistance in Cupriavidus metallidurans CH34 is governed by an intricate transcriptional network. Biometals (2011) 24:1133–1151.
Rmet_6205	hypothetical protein	637975231	1.78	0.254286	Cd	(2+)	cnrY	95	0		0			No	Yes	Monsieurs P, Moors H, Houdt RV, Janssen PJ, Janssen A, Coninx I, Mergeay M, Leys N. Heavy metal resistance in Cupriavidus metallidurans CH34 is governed by an intricate transcriptional network. Biometals (2011) 24:1133–1151.
Rmet_6122	hypothetical protein	637975148	1.78	0.254286	Hg	(2+)	copH	153	0		0			Yes	Yes	Monsieurs P, Moors H, Houdt RV, Janssen PJ, Janssen A, Coninx I, Mergeay M, Leys N. Heavy metal resistance in Cupriavidus metallidurans CH34 is governed by an intricate transcriptional network. Biometals (2011) 24:1133–1151.
NE0906	membrane protease FtsH catalytic subunit (EC 3.4.24.-) (IMGterm)	637427277	2.54	0.254	Zn	(2+)	ftsH	619	3	COG0465	3	pfam00004 pfam01434 pfam06480	TIGR01241	No	Yes	Park S, Ely RL. 2008. Genome-wide transcriptional responses of Nitrosomonas europaea to zinc. Arch Microbiol., 189: 541–548.
EF1753	hypothetical protein	637414965	16.474	0.253446	Cu	(2+)		533	5	COG3595	0			No	No	Coelho Abrantes M, Lopes MdF, Kok J (2011) Impact of Manganese, Copper and Zinc Ions on the Transcriptome of the Nosocomial Pathogen Enterococcus faecalis V583. PLoS ONE 6(10): e26519.
NE0097	Haloacid dehalogenase/epoxide hydrolase family	637426482	2.53	0.253	Zn	(2+)		221	3	COG0560	0		TIGR01488 TIGR01490	No	No	Park S, Ely RL. 2008. Genome-wide transcriptional responses of Nitrosomonas europaea to zinc. Arch Microbiol., 189: 541–548.
NE0216	Cell division and transport-associated protein TolR (TC 2.C.1.2.1) (IMGterm)	637426594	2.53	0.253	Zn	(2+)	tolR	138	3	COG0848	3	pfam02472	TIGR02801	No	Yes	Park S, Ely RL. 2008. Genome-wide transcriptional responses of Nitrosomonas europaea to zinc. Arch Microbiol., 189: 541–548.
NE2420	Biotin / Lipoyl attachment:Carbamoyl-phosphate synthase:DUF183	637428733	2.53	0.253	Zn	(2+)		1211	1	COG1038 COG1984 COG2049 COG4770	1	pfam00289 pfam00364 pfam02626 pfam02682 pfam02785 pfam02786	TIGR00724 TIGR02712	No	No	Park S, Ely RL. 2008. Genome-wide transcriptional responses of Nitrosomonas europaea to zinc. Arch Microbiol., 189: 541–548.
Rmet_4537	D-isomer specific 2-hydroxyacid dehydrogenase, NAD-binding	637979959	1.77	0.252857	As	(3+)	serA2	432	4	COG0111	6	pfam00389 pfam02826		No	No	Monsieurs P, Moors H, Houdt RV, Janssen PJ, Janssen A, Coninx I, Mergeay M, Leys N. Heavy metal resistance in Cupriavidus metallidurans CH34 is governed by an intricate transcriptional network. Biometals (2011) 24:1133–1151.
Rmet_1790	FAD linked oxidase-like protein	637977170	1.77	0.252857	TL	(1+)	glcD	470	10	COG0277	6	pfam01565 pfam02913		No	No	Monsieurs P, Moors H, Houdt RV, Janssen PJ, Janssen A, Coninx I, Mergeay M, Leys N. Heavy metal resistance in Cupriavidus metallidurans CH34 is governed by an intricate transcriptional network. Biometals (2011) 24:1133–1151.
Rmet_0478	Molybdenum cofactor biosynthesis enzyme-like protein	637975853	1.77	0.252857	CU	(2+)		62	4	COG0315	4	pfam01967		No	No	Monsieurs P, Moors H, Houdt RV, Janssen PJ, Janssen A, Coninx I, Mergeay M, Leys N. Heavy metal resistance in Cupriavidus metallidurans CH34 is governed by an intricate transcriptional network. Biometals (2011) 24:1133–1151.
Rmet_5392	two component transcriptional regulator, winged helix family (IMGterm)	637980810	1.77	0.252857	Mn	(4+)		219	49	COG0745	47	pfam00072 pfam00486		No	No	Monsieurs P, Moors H, Houdt RV, Janssen PJ, Janssen A, Coninx I, Mergeay M, Leys N. Heavy metal resistance in Cupriavidus metallidurans CH34 is governed by an intricate transcriptional network. Biometals (2011) 24:1133–1151.
Rmet_2725	acetyltransferase	637978124	1.77	0.252857	Hg	(2+)		181	6	COG1045	0		TIGR03570	No	No	Monsieurs P, Moors H, Houdt RV, Janssen PJ, Janssen A, Coninx I, Mergeay M, Leys N. Heavy metal resistance in Cupriavidus metallidurans CH34 is governed by an intricate transcriptional network. Biometals (2011) 24:1133–1151.
Rmet_6117	cytochrome c, class I	637975143	1.77	0.252857	Ni	(2+)	copJ	174	0		13	pfam00034		Yes	Yes	Monsieurs P, Moors H, Houdt RV, Janssen PJ, Janssen A, Coninx I, Mergeay M, Leys N. Heavy metal resistance in Cupriavidus metallidurans CH34 is governed by an intricate transcriptional network. Biometals (2011) 24:1133–1151.
NE0793	diaminohydroxyphosphoribosylaminopyrimidine deaminase (EC 3.5.4.26) / 5-amino-6-(5-phosphoribosylamino)uracil reductase (EC 1.1.1.193) (IMGterm)	637427163	2.52	0.252	Zn	(2+)	ribD	363	1	COG0117 COG1985	2	pfam00383 pfam01872	TIGR00227 TIGR00326	No	No	Park S, Ely RL. 2008. Genome-wide transcriptional responses of Nitrosomonas europaea to zinc. Arch Microbiol., 189: 541–548.
Rmet_1790	FAD linked oxidase-like protein	637977170	1.76	0.251429	Sr	(2+)	glcD	470	10	COG0277	6	pfam01565 pfam02913		No	No	Monsieurs P, Moors H, Houdt RV, Janssen PJ, Janssen A, Coninx I, Mergeay M, Leys N. Heavy metal resistance in Cupriavidus metallidurans CH34 is governed by an intricate transcriptional network. Biometals (2011) 24:1133–1151.
Rmet_5600	Ankyrin	637981019	1.76	0.251429	Pb	(2+)		170	5	COG0666	4	pfam00023		No	No	Monsieurs P, Moors H, Houdt RV, Janssen PJ, Janssen A, Coninx I, Mergeay M, Leys N. Heavy metal resistance in Cupriavidus metallidurans CH34 is governed by an intricate transcriptional network. Biometals (2011) 24:1133–1151.
Rmet_5392	two component transcriptional regulator, winged helix family (IMGterm)	637980810	1.76	0.251429	Co	(2+)		219	49	COG0745	47	pfam00072 pfam00486		No	No	Monsieurs P, Moors H, Houdt RV, Janssen PJ, Janssen A, Coninx I, Mergeay M, Leys N. Heavy metal resistance in Cupriavidus metallidurans CH34 is governed by an intricate transcriptional network. Biometals (2011) 24:1133–1151.
Rmet_4725	two component transcriptional regulator, winged helix family (IMGterm)	637980146	1.76	0.251429	Hg	(2+)		261	49	COG0745	47	pfam00072 pfam00486		No	No	Monsieurs P, Moors H, Houdt RV, Janssen PJ, Janssen A, Coninx I, Mergeay M, Leys N. Heavy metal resistance in Cupriavidus metallidurans CH34 is governed by an intricate transcriptional network. Biometals (2011) 24:1133–1151.
Rmet_2303	Heavy metal translocating P-type ATPase	637977701	1.76	0.251429	Pb	(2+)	cadA	984	24	COG2217	18	pfam00122 pfam00403 pfam00702	TIGR01494 TIGR01511 TIGR01512 TIGR01525	No	Yes	Monsieurs P, Moors H, Houdt RV, Janssen PJ, Janssen A, Coninx I, Mergeay M, Leys N. Heavy metal resistance in Cupriavidus metallidurans CH34 is governed by an intricate transcriptional network. Biometals (2011) 24:1133–1151.
Rmet_5991	Mercuric transport protein MerT	637975017	1.76	0.251429	Hg	(2+)	merT	115	0		13	pfam02411		Yes	Yes	Monsieurs P, Moors H, Houdt RV, Janssen PJ, Janssen A, Coninx I, Mergeay M, Leys N. Heavy metal resistance in Cupriavidus metallidurans CH34 is governed by an intricate transcriptional network. Biometals (2011) 24:1133–1151.
Rmet_4284	Entericidin EcnAB	637979706	1.76	0.251429	Mn	(4+)	encAB	47	0		6	pfam08085		Yes	Yes	Monsieurs P, Moors H, Houdt RV, Janssen PJ, Janssen A, Coninx I, Mergeay M, Leys N. Heavy metal resistance in Cupriavidus metallidurans CH34 is governed by an intricate transcriptional network. Biometals (2011) 24:1133–1151.
NE2422	ribonucleotide-diphosphate reductase beta subunit	637428735	2.51	0.251	Zn	(2+)	nrdB	382	3	COG0208	3	pfam00268		No	Yes	Park S, Ely RL. 2008. Genome-wide transcriptional responses of Nitrosomonas europaea to zinc. Arch Microbiol., 189: 541–548.
NE1284	protease FtsH subunit HflC (IMGterm)	637427633	2.51	0.251	Zn	(2+)		292	7	COG0330	8	pfam01145	TIGR01932 TIGR01932	Yes	Yes	Park S, Ely RL. 2008. Genome-wide transcriptional responses of Nitrosomonas europaea to zinc. Arch Microbiol., 189: 541–548.
NE0688	3-isopropylmalate dehydrogenase (EC 1.1.1.85) (IMGterm)	637427062	2.51	0.251	Zn	(2+)	leuB	356	3	COG0473	3	pfam00180	TIGR00169	No	No	Park S, Ely RL. 2008. Genome-wide transcriptional responses of Nitrosomonas europaea to zinc. Arch Microbiol., 189: 541–548.
NE2079	hypothetical protein	637428404	2.51	0.251	Zn	(2+)		265	1	COG5581	1	pfam07238 pfam07317		No	No	Park S, Ely RL. 2008. Genome-wide transcriptional responses of Nitrosomonas europaea to zinc. Arch Microbiol., 189: 541–548.
CC1779	ThiJ/PfpI family protein	637087823	12.7958	0.250899	Cd	(2+)		418	14	COG4977	8	pfam01965		Yes	No	Hu P, Brodie EL, Suzuki Y, McAdams HH, Andersen GL. 2005. Whole-Genome Transcriptional Analysis of Heavy Metal Stresses in Caulobacter crescentus. J. Bacteriol., 187:8437-8449.
SO2746	hypothetical protein	637344578	8	0.25	U	(6+)		250	3	COG1729	0		TIGR02795	Yes	No	Bencheikh-Latmani R, Williams SM, Haucke L, Criddle CS, Wu L, Zhou J, Tebo BM. Global Transcriptional Profiling of Shewanella oneidensis MR-1 during Cr(VI) and U(VI) Reduction. Appl. Environ. Microbiol. 2005, 71(11):7453-7460.
SO3718	thiol:disulfide interchange protein, DsbA family	637345499	8	0.25	Cr	(6+)		250	0		12	pfam01323	TIGR03501	Yes	No	Bencheikh-Latmani R, Williams SM, Haucke L, Criddle CS, Wu L, Zhou J, Tebo BM. Global Transcriptional Profiling of Shewanella oneidensis MR-1 during Cr(VI) and U(VI) Reduction. Appl. Environ. Microbiol. 2005, 71(11):7453-7460.
Rmet_0723	integration host factor, beta subunit	637976099	1.75	0.25	AU	(3+)	ihfB	135	9	COG0776	9	pfam00216	TIGR00988	No	No	Monsieurs P, Moors H, Houdt RV, Janssen PJ, Janssen A, Coninx I, Mergeay M, Leys N. Heavy metal resistance in Cupriavidus metallidurans CH34 is governed by an intricate transcriptional network. Biometals (2011) 24:1133–1151.
Rmet_0887	protein of unknown function UPF0016	637976267	1.75	0.25	Mn	(4+)		241	4	COG2119	4	pfam01169		Yes	Yes	Monsieurs P, Moors H, Houdt RV, Janssen PJ, Janssen A, Coninx I, Mergeay M, Leys N. Heavy metal resistance in Cupriavidus metallidurans CH34 is governed by an intricate transcriptional network. Biometals (2011) 24:1133–1151.
Rmet_2303	Heavy metal translocating P-type ATPase	637977701	1.75	0.25	Zn	(2+)	cadA	984	24	COG2217	18	pfam00122 pfam00403 pfam00702	TIGR01494 TIGR01511 TIGR01512 TIGR01525	No	Yes	Monsieurs P, Moors H, Houdt RV, Janssen PJ, Janssen A, Coninx I, Mergeay M, Leys N. Heavy metal resistance in Cupriavidus metallidurans CH34 is governed by an intricate transcriptional network. Biometals (2011) 24:1133–1151.
NE1109	hypothetical protein	637427466	2.5	0.25	Zn	(2+)		93	2	COG3549	2	pfam05015		No	No	Park S, Ely RL. 2008. Genome-wide transcriptional responses of Nitrosomonas europaea to zinc. Arch Microbiol., 189: 541–548.
NE1885	DUF202	637428218	2.5	0.25	Zn	(2+)		124	0		1	pfam02656		No	Yes	Park S, Ely RL. 2008. Genome-wide transcriptional responses of Nitrosomonas europaea to zinc. Arch Microbiol., 189: 541–548.
SO1048	hypothetical protein	637343006	24.92	0.2492	Co	(3+)		244	5	COG1346	5	pfam04172		No	Yes	Beliaev AS, Klingeman DM, Klappenbach JA, Wu L, Romine MF, Tiedje JM, Nealson KH, Fredrickson JK, Zhou J. 2005. Global Transcriptome Analysis of Shewanella oneidensis MR-1 Exposed to Different Terminal Electron Acceptors. J. Bacteriol., 187: 7138-7145.
BC3679	Multidrug resistance ABC transporter ATP-binding and permease protein	637420419	4.73	0.248947	Ag	(1+)		581	5	COG1132	10	pfam00005 pfam00664		No	Yes	Ganesh Babu MM, Sridhar J, Gunasekaran P. 2011. Global transcriptome analysis of Bacillus cereus ATCC 14579 in response to silver nitrate stress. J. Nanobiotechnology, 9: 49-61.
Rmet_1191	oligopeptidase A (EC:3.4.24.70). Metallo peptidase. MEROPS family M03A (IMGterm)	637976577	1.74	0.248571	As	(3+)	prlC	700	6	COG0339	6	pfam01432		No	No	Monsieurs P, Moors H, Houdt RV, Janssen PJ, Janssen A, Coninx I, Mergeay M, Leys N. Heavy metal resistance in Cupriavidus metallidurans CH34 is governed by an intricate transcriptional network. Biometals (2011) 24:1133–1151.
Rmet_0252	Glutaredoxin, GrxC	637975625	1.74	0.248571	Se	(4+)	grxC	85	2	COG0695	5	pfam00462	TIGR02181	No	No	Monsieurs P, Moors H, Houdt RV, Janssen PJ, Janssen A, Coninx I, Mergeay M, Leys N. Heavy metal resistance in Cupriavidus metallidurans CH34 is governed by an intricate transcriptional network. Biometals (2011) 24:1133–1151.
Rmet_0090	two component transcriptional regulator, LuxR family (IMGterm)	637975462	1.74	0.248571	As	(3+)	vsrD	210	22	COG2197	17	pfam00072 pfam00196		No	No	Monsieurs P, Moors H, Houdt RV, Janssen PJ, Janssen A, Coninx I, Mergeay M, Leys N. Heavy metal resistance in Cupriavidus metallidurans CH34 is governed by an intricate transcriptional network. Biometals (2011) 24:1133–1151.
Rmet_6186	diguanylate phosphodiesterase (EAL domain)	637975212	1.74	0.248571	Pb	(2+)	urf -2	329	26	COG2200	16	pfam00563 pfam11809		No	No	Monsieurs P, Moors H, Houdt RV, Janssen PJ, Janssen A, Coninx I, Mergeay M, Leys N. Heavy metal resistance in Cupriavidus metallidurans CH34 is governed by an intricate transcriptional network. Biometals (2011) 24:1133–1151.
Rmet_6177	diguanylate phosphodiesterase (EAL domain)	637975203	1.74	0.248571	Pb	(2+)	urf -2	333	26	COG2200	16	pfam00563 pfam11809		No	No	Monsieurs P, Moors H, Houdt RV, Janssen PJ, Janssen A, Coninx I, Mergeay M, Leys N. Heavy metal resistance in Cupriavidus metallidurans CH34 is governed by an intricate transcriptional network. Biometals (2011) 24:1133–1151.
Rmet_3083	lipoprotein	637978482	1.74	0.248571	Mn	(4+)		231	1	COG2930	1	pfam04366		Yes	No	Monsieurs P, Moors H, Houdt RV, Janssen PJ, Janssen A, Coninx I, Mergeay M, Leys N. Heavy metal resistance in Cupriavidus metallidurans CH34 is governed by an intricate transcriptional network. Biometals (2011) 24:1133–1151.
Rmet_4908	hypothetical protein	637980329	1.74	0.248571	Pb	(2+)	mmsQ	165	0		0			Yes	No	Monsieurs P, Moors H, Houdt RV, Janssen PJ, Janssen A, Coninx I, Mergeay M, Leys N. Heavy metal resistance in Cupriavidus metallidurans CH34 is governed by an intricate transcriptional network. Biometals (2011) 24:1133–1151.
NE0689	aspartate semialdehyde dehydrogenase (EC 1.2.1.11) (IMGterm)	637427063	2.48	0.248	Zn	(2+)	asd	373	2	COG0136	4	pfam01118 pfam02774	TIGR01745	No	No	Park S, Ely RL. 2008. Genome-wide transcriptional responses of Nitrosomonas europaea to zinc. Arch Microbiol., 189: 541–548.
NE1158	NUDIX hydrolase	637427513	2.48	0.248	Zn	(2+)		185	4	COG1051	12	pfam00293		No	No	Park S, Ely RL. 2008. Genome-wide transcriptional responses of Nitrosomonas europaea to zinc. Arch Microbiol., 189: 541–548.
NE0101	glycerate dehydrogenase	637426486	2.48	0.248	Zn	(2+)	hprA	322	3	COG1052	6	pfam00389 pfam02826		No	No	Park S, Ely RL. 2008. Genome-wide transcriptional responses of Nitrosomonas europaea to zinc. Arch Microbiol., 189: 541–548.
Rmet_5868	3-isopropylmalate dehydratase, large subunit (EC 4.2.1.33) (IMGterm)	637981287	1.73	0.247143	Sr	(2+)	leuC	440	1	COG0065	1	pfam00330	TIGR01343 TIGR02086	No	No	Monsieurs P, Moors H, Houdt RV, Janssen PJ, Janssen A, Coninx I, Mergeay M, Leys N. Heavy metal resistance in Cupriavidus metallidurans CH34 is governed by an intricate transcriptional network. Biometals (2011) 24:1133–1151.
Rmet_3376	Kef-type potassium/proton antiporter, CPA2 family (TC 2.A.37.1) (IMGterm)	637978791	1.73	0.247143	AU	(3+)	kefC	604	6	COG0475	7	pfam00999 pfam02254	TIGR00932	Yes	Yes	Monsieurs P, Moors H, Houdt RV, Janssen PJ, Janssen A, Coninx I, Mergeay M, Leys N. Heavy metal resistance in Cupriavidus metallidurans CH34 is governed by an intricate transcriptional network. Biometals (2011) 24:1133–1151.
Rmet_1236	phage integrase	637976623	1.73	0.247143	Cs	(1+)	int	399	4	COG0582	23	pfam00589		No	No	Monsieurs P, Moors H, Houdt RV, Janssen PJ, Janssen A, Coninx I, Mergeay M, Leys N. Heavy metal resistance in Cupriavidus metallidurans CH34 is governed by an intricate transcriptional network. Biometals (2011) 24:1133–1151.
Rmet_0967	glutathione S-transferase-like protein	637976348	1.73	0.247143	Se	(4+)	gstI	230	15	COG0625	14	pfam00043 pfam02798		No	No	Monsieurs P, Moors H, Houdt RV, Janssen PJ, Janssen A, Coninx I, Mergeay M, Leys N. Heavy metal resistance in Cupriavidus metallidurans CH34 is governed by an intricate transcriptional network. Biometals (2011) 24:1133–1151.
Rmet_6111	two component heavy metal response transcriptional regulator, winged helix family (IMGterm)	637975137	1.73	0.247143	Zn	(2+)	copR1	228	49	COG0745	47	pfam00072 pfam00486	TIGR01387	No	No	Monsieurs P, Moors H, Houdt RV, Janssen PJ, Janssen A, Coninx I, Mergeay M, Leys N. Heavy metal resistance in Cupriavidus metallidurans CH34 is governed by an intricate transcriptional network. Biometals (2011) 24:1133–1151.
Rmet_1028	co-chaperone Hsc20	637976409	1.73	0.247143	Cd	(2+)	hscB	172	3	COG1076	2	pfam00226 pfam07743	TIGR00714	No	No	Monsieurs P, Moors H, Houdt RV, Janssen PJ, Janssen A, Coninx I, Mergeay M, Leys N. Heavy metal resistance in Cupriavidus metallidurans CH34 is governed by an intricate transcriptional network. Biometals (2011) 24:1133–1151.
Rmet_3843	Alkylhydroperoxidase AhpD core	637979262	1.73	0.247143	As	(3+)		167	4	COG2128	8	pfam02627	TIGR00778	No	No	Monsieurs P, Moors H, Houdt RV, Janssen PJ, Janssen A, Coninx I, Mergeay M, Leys N. Heavy metal resistance in Cupriavidus metallidurans CH34 is governed by an intricate transcriptional network. Biometals (2011) 24:1133–1151.
Rmet_5947	Heavy metal translocating P-type ATPase	637974973	1.73	0.247143	Cd	(2+)	pbrA	799	24	COG2217	18	pfam00122 pfam00403 pfam00702	TIGR01494 TIGR01494 TIGR01511 TIGR01525	No	Yes	Monsieurs P, Moors H, Houdt RV, Janssen PJ, Janssen A, Coninx I, Mergeay M, Leys N. Heavy metal resistance in Cupriavidus metallidurans CH34 is governed by an intricate transcriptional network. Biometals (2011) 24:1133–1151.
Rmet_1594	DoxX	637976978	1.73	0.247143	As	(3+)		137	7	COG2259	8	pfam07681		Yes	Yes	Monsieurs P, Moors H, Houdt RV, Janssen PJ, Janssen A, Coninx I, Mergeay M, Leys N. Heavy metal resistance in Cupriavidus metallidurans CH34 is governed by an intricate transcriptional network. Biometals (2011) 24:1133–1151.
Rmet_0837	TonB-dependent siderophore receptor	637976213	1.73	0.247143	CU	(2+)		759	12	COG4774	54	pfam00593 pfam07715	TIGR01783	Yes	Yes	Monsieurs P, Moors H, Houdt RV, Janssen PJ, Janssen A, Coninx I, Mergeay M, Leys N. Heavy metal resistance in Cupriavidus metallidurans CH34 is governed by an intricate transcriptional network. Biometals (2011) 24:1133–1151.
Rmet_0093	protein of unknown function DUF1328	637975465	1.73	0.247143	As	(3+)		97	4	COG5487	5	pfam07043		No	Yes	Monsieurs P, Moors H, Houdt RV, Janssen PJ, Janssen A, Coninx I, Mergeay M, Leys N. Heavy metal resistance in Cupriavidus metallidurans CH34 is governed by an intricate transcriptional network. Biometals (2011) 24:1133–1151.
Rmet_0093	protein of unknown function DUF1328	637975465	1.73	0.247143	Zn	(2+)		97	4	COG5487	5	pfam07043		No	Yes	Monsieurs P, Moors H, Houdt RV, Janssen PJ, Janssen A, Coninx I, Mergeay M, Leys N. Heavy metal resistance in Cupriavidus metallidurans CH34 is governed by an intricate transcriptional network. Biometals (2011) 24:1133–1151.
Rmet_5391	hypothetical protein	637980809	1.73	0.247143	Cd	(2+)		141	4	COG5591	0			Yes	No	Monsieurs P, Moors H, Houdt RV, Janssen PJ, Janssen A, Coninx I, Mergeay M, Leys N. Heavy metal resistance in Cupriavidus metallidurans CH34 is governed by an intricate transcriptional network. Biometals (2011) 24:1133–1151.
Rmet_4531	Tetratricopeptide TPR_2	637979953	1.73	0.247143	Mn	(4+)		531	0		5	pfam00092 pfam00515		No	Yes	Monsieurs P, Moors H, Houdt RV, Janssen PJ, Janssen A, Coninx I, Mergeay M, Leys N. Heavy metal resistance in Cupriavidus metallidurans CH34 is governed by an intricate transcriptional network. Biometals (2011) 24:1133–1151.
NE1587	Helix-turn-helix motif	637427932	2.47	0.247	Zn	(2+)		123	3	COG5499	0			No	No	Park S, Ely RL. 2008. Genome-wide transcriptional responses of Nitrosomonas europaea to zinc. Arch Microbiol., 189: 541–548.
NE1992	Sigma factor, ECF subfamily	637428321	2.46	0.246	Zn	(2+)		179	42	COG1595	34	pfam04542 pfam08281	TIGR02937	No	No	Park S, Ely RL. 2008. Genome-wide transcriptional responses of Nitrosomonas europaea to zinc. Arch Microbiol., 189: 541–548.
Rmet_0723	integration host factor, beta subunit	637976099	1.72	0.245714	TL	(1+)	ihfB	135	9	COG0776	9	pfam00216	TIGR00988	No	No	Monsieurs P, Moors H, Houdt RV, Janssen PJ, Janssen A, Coninx I, Mergeay M, Leys N. Heavy metal resistance in Cupriavidus metallidurans CH34 is governed by an intricate transcriptional network. Biometals (2011) 24:1133–1151.
Rmet_4867	RND multidrug efflux membrane fusion protein HlyD	637980288	1.72	0.245714	Se	(4+)	acrA	411	50	COG0845	48	pfam00529	TIGR01730	Yes	Yes	Monsieurs P, Moors H, Houdt RV, Janssen PJ, Janssen A, Coninx I, Mergeay M, Leys N. Heavy metal resistance in Cupriavidus metallidurans CH34 is governed by an intricate transcriptional network. Biometals (2011) 24:1133–1151.
Rmet_1115	IucA/IucC	637976497	1.72	0.245714	CU	(2+)	sbnC	589	3	COG4264	3	pfam04183 pfam06276		No	No	Monsieurs P, Moors H, Houdt RV, Janssen PJ, Janssen A, Coninx I, Mergeay M, Leys N. Heavy metal resistance in Cupriavidus metallidurans CH34 is governed by an intricate transcriptional network. Biometals (2011) 24:1133–1151.
Rmet_3571	hypothetical protein	637978989	1.72	0.245714	CU	(2+)	copQ1	90	0		0			Yes	Yes	Monsieurs P, Moors H, Houdt RV, Janssen PJ, Janssen A, Coninx I, Mergeay M, Leys N. Heavy metal resistance in Cupriavidus metallidurans CH34 is governed by an intricate transcriptional network. Biometals (2011) 24:1133–1151.
cg3422	THIOREDOXIN REDUCTASE	639317610	2.7	0.245455	Cd	(2+)	trxB	317	5	COG0492	15	pfam00070 pfam07992	TIGR01292	No	No	Fanous A, Weiss W, Görg A, Jacob F, Parlar H. 2008. A proteome analysis of the cadmium and mercury response in Corynebacterium glutamicum. Proteomics, 8: 4976–4986.
cg3405	NADPH quinone reductase or Zn-dependent oxidoreductase	639317595	2.7	0.245455	Cd	(2+)		325	11	COG0604	20	pfam00107 pfam08240		No	No	Fanous A, Weiss W, Görg A, Jacob F, Parlar H. 2008. A proteome analysis of the cadmium and mercury response in Corynebacterium glutamicum. Proteomics, 8: 4976–4986.
CC1518	ABC transporter, ATP-binding protein	637087564	12.5	0.245098	Cr	(6+)		241	21	COG1131	113	pfam00005		No	No	Hu P, Brodie EL, Suzuki Y, McAdams HH, Andersen GL. 2005. Whole-Genome Transcriptional Analysis of Heavy Metal Stresses in Caulobacter crescentus. J. Bacteriol., 187:8437-8449.
NE1096	Sigma factor, ECF subfamily	637427455	2.45	0.245	Zn	(2+)		171	42	COG1595	34	pfam04542 pfam08281	TIGR02937	No	No	Park S, Ely RL. 2008. Genome-wide transcriptional responses of Nitrosomonas europaea to zinc. Arch Microbiol., 189: 541–548.
Rmet_2939	4-hydroxybenzoate octaprenyltransferase (EC 2.5.1.-) (IMGterm)	637978339	1.71	0.244286	As	(3+)	ubiA	294	2	COG0382	5	pfam01040	TIGR01474	Yes	Yes	Monsieurs P, Moors H, Houdt RV, Janssen PJ, Janssen A, Coninx I, Mergeay M, Leys N. Heavy metal resistance in Cupriavidus metallidurans CH34 is governed by an intricate transcriptional network. Biometals (2011) 24:1133–1151.
Rmet_0283	peptidase M16-like protein	637975656	1.71	0.244286	Ag	(1+)		454	5	COG0612	2	pfam05193		Yes	Yes	Monsieurs P, Moors H, Houdt RV, Janssen PJ, Janssen A, Coninx I, Mergeay M, Leys N. Heavy metal resistance in Cupriavidus metallidurans CH34 is governed by an intricate transcriptional network. Biometals (2011) 24:1133–1151.
Rmet_1030	Ferredoxin, 2Fe-2S type	637976411	1.71	0.244286	Cd	(2+)	fdx4	112	2	COG0633	2	pfam00111	TIGR02007	No	No	Monsieurs P, Moors H, Houdt RV, Janssen PJ, Janssen A, Coninx I, Mergeay M, Leys N. Heavy metal resistance in Cupriavidus metallidurans CH34 is governed by an intricate transcriptional network. Biometals (2011) 24:1133–1151.
Rmet_2237	NUDIX hydrolase	637977632	1.71	0.244286	Ag	(1+)		283	5	COG1443	12	pfam00293		No	No	Monsieurs P, Moors H, Houdt RV, Janssen PJ, Janssen A, Coninx I, Mergeay M, Leys N. Heavy metal resistance in Cupriavidus metallidurans CH34 is governed by an intricate transcriptional network. Biometals (2011) 24:1133–1151.
Rmet_1024	transcriptional regulator, BadM/Rrf2 family (IMGterm)	637976405	1.71	0.244286	Cd	(2+)	iscR	184	10	COG1959	11	pfam02082	TIGR00738 TIGR02010	No	No	Monsieurs P, Moors H, Houdt RV, Janssen PJ, Janssen A, Coninx I, Mergeay M, Leys N. Heavy metal resistance in Cupriavidus metallidurans CH34 is governed by an intricate transcriptional network. Biometals (2011) 24:1133–1151.
Rmet_5671	Copper-resistance protein CopA	637981090	1.71	0.244286	CU	(2+)	copA2	605	9	COG2132	8	pfam00394 pfam07731 pfam07732	TIGR01409 TIGR01480	Yes	No	Monsieurs P, Moors H, Houdt RV, Janssen PJ, Janssen A, Coninx I, Mergeay M, Leys N. Heavy metal resistance in Cupriavidus metallidurans CH34 is governed by an intricate transcriptional network. Biometals (2011) 24:1133–1151.
Rmet_0090	two component transcriptional regulator, LuxR family (IMGterm)	637975462	1.71	0.244286	Mn	(4+)	vsrD	210	22	COG2197	17	pfam00072 pfam00196		No	No	Monsieurs P, Moors H, Houdt RV, Janssen PJ, Janssen A, Coninx I, Mergeay M, Leys N. Heavy metal resistance in Cupriavidus metallidurans CH34 is governed by an intricate transcriptional network. Biometals (2011) 24:1133–1151.
SO0519	RND multidrug efflux membrane fusion protein HlyD	637342513	7.8	0.24375	Cr	(6+)		433	10	COG1566	0		TIGR01730	Yes	No	Bencheikh-Latmani R, Williams SM, Haucke L, Criddle CS, Wu L, Zhou J, Tebo BM. Global Transcriptional Profiling of Shewanella oneidensis MR-1 during Cr(VI) and U(VI) Reduction. Appl. Environ. Microbiol. 2005, 71(11):7453-7460.
NE2219	leucyl/phenylalanyl-tRNA--protein transferase	637428539	2.43	0.243	Zn	(2+)	aat	236	1	COG2360	1	pfam03588	TIGR00667	No	No	Park S, Ely RL. 2008. Genome-wide transcriptional responses of Nitrosomonas europaea to zinc. Arch Microbiol., 189: 541–548.
NE2034	hypothetical protein	637428358	2.43	0.243	Zn	(2+)		398	2	COG2391	2	pfam04143		No	Yes	Park S, Ely RL. 2008. Genome-wide transcriptional responses of Nitrosomonas europaea to zinc. Arch Microbiol., 189: 541–548.
NE2330	anti sigma-E protein, RseA (IMGterm)	637428646	2.43	0.243	Zn	(2+)		201	3	COG3073	1	pfam03872		No	Yes	Park S, Ely RL. 2008. Genome-wide transcriptional responses of Nitrosomonas europaea to zinc. Arch Microbiol., 189: 541–548.
Rmet_0333	transcriptional regulator, ArsR family (IMGterm)	637975707	1.7	0.242857	Se	(4+)	arsR	109	31	COG0640	28	pfam01022		No	No	Monsieurs P, Moors H, Houdt RV, Janssen PJ, Janssen A, Coninx I, Mergeay M, Leys N. Heavy metal resistance in Cupriavidus metallidurans CH34 is governed by an intricate transcriptional network. Biometals (2011) 24:1133–1151.
Rmet_4888	FAD-dependent pyridine nucleotide-disulphide oxidoreductase	637980309	1.7	0.242857	As	(3+)	lpdA	480	3	COG1249	2	pfam00070 pfam02852 pfam07992		No	Yes	Monsieurs P, Moors H, Houdt RV, Janssen PJ, Janssen A, Coninx I, Mergeay M, Leys N. Heavy metal resistance in Cupriavidus metallidurans CH34 is governed by an intricate transcriptional network. Biometals (2011) 24:1133–1151.
Rmet_0554	formate dehydrogenase beta subunit (EC 1.2.1.2) (IMGterm)	637975929	1.7	0.242857	TL	(1+)	fdsB	518	1	COG1894	1	pfam01512 pfam10531 pfam10589		No	No	Monsieurs P, Moors H, Houdt RV, Janssen PJ, Janssen A, Coninx I, Mergeay M, Leys N. Heavy metal resistance in Cupriavidus metallidurans CH34 is governed by an intricate transcriptional network. Biometals (2011) 24:1133–1151.
Rmet_4774	gluconate permease GntT (TC 2.A.8.1.4) (IMGterm)	637980195	1.7	0.242857	Ag	(1+)	gntT	453	3	COG2610	3	pfam02447	TIGR00791	No	Yes	Monsieurs P, Moors H, Houdt RV, Janssen PJ, Janssen A, Coninx I, Mergeay M, Leys N. Heavy metal resistance in Cupriavidus metallidurans CH34 is governed by an intricate transcriptional network. Biometals (2011) 24:1133–1151.
Rmet_1907	porin, Gram-negative type	637977289	1.7	0.242857	CU	(2+)		371	13	COG3203	13	pfam00267		Yes	No	Monsieurs P, Moors H, Houdt RV, Janssen PJ, Janssen A, Coninx I, Mergeay M, Leys N. Heavy metal resistance in Cupriavidus metallidurans CH34 is governed by an intricate transcriptional network. Biometals (2011) 24:1133–1151.
Rmet_5670	copper resistance B precursor	637981089	1.7	0.242857	CU	(2+)	copB2	360	7	COG3667	7	pfam05275		Yes	No	Monsieurs P, Moors H, Houdt RV, Janssen PJ, Janssen A, Coninx I, Mergeay M, Leys N. Heavy metal resistance in Cupriavidus metallidurans CH34 is governed by an intricate transcriptional network. Biometals (2011) 24:1133–1151.
Rmet_4531	Tetratricopeptide TPR_2	637979953	1.7	0.242857	Cr	(6+)		531	0		5	pfam00092 pfam00515		No	Yes	Monsieurs P, Moors H, Houdt RV, Janssen PJ, Janssen A, Coninx I, Mergeay M, Leys N. Heavy metal resistance in Cupriavidus metallidurans CH34 is governed by an intricate transcriptional network. Biometals (2011) 24:1133–1151.
Rmet_5457	Tn7-like transposition protein C	637980875	1.7	0.242857	Ag	(1+)	tnsC	267	0		0			No	No	Monsieurs P, Moors H, Houdt RV, Janssen PJ, Janssen A, Coninx I, Mergeay M, Leys N. Heavy metal resistance in Cupriavidus metallidurans CH34 is governed by an intricate transcriptional network. Biometals (2011) 24:1133–1151.
Rmet_6123	hypothetical protein	637975149	1.7	0.242857	Zn	(2+)	copE	211	0		0			No	No	Monsieurs P, Moors H, Houdt RV, Janssen PJ, Janssen A, Coninx I, Mergeay M, Leys N. Heavy metal resistance in Cupriavidus metallidurans CH34 is governed by an intricate transcriptional network. Biometals (2011) 24:1133–1151.
CC2726	cation transporting ATPase	637088781	12.3804	0.242752	Cd	(2+)		677	24	COG2217	15	pfam00122 pfam00702	TIGR01494 TIGR01494 TIGR01525	No	Yes	Hu P, Brodie EL, Suzuki Y, McAdams HH, Andersen GL. 2005. Whole-Genome Transcriptional Analysis of Heavy Metal Stresses in Caulobacter crescentus. J. Bacteriol., 187:8437-8449.
NE0871	ATP phosphoribosyltransferase (homohexameric) (EC 2.4.2.17) (IMGterm)	637427242	2.42	0.242	Zn	(2+)	hisG	216	7	COG0040	6	pfam01634	TIGR00070	No	No	Park S, Ely RL. 2008. Genome-wide transcriptional responses of Nitrosomonas europaea to zinc. Arch Microbiol., 189: 541–548.
NE2399	DnaJ N-terminal domain	637428713	2.42	0.242	Zn	(2+)		399	0		5	pfam00226		No	No	Park S, Ely RL. 2008. Genome-wide transcriptional responses of Nitrosomonas europaea to zinc. Arch Microbiol., 189: 541–548.
Rmet_4889	Glutaredoxin-like region	637980310	1.69	0.241429	As	(3+)	prx5	243	2	COG0678 COG0695	2	pfam00462 pfam08534	TIGR02190	No	No	Monsieurs P, Moors H, Houdt RV, Janssen PJ, Janssen A, Coninx I, Mergeay M, Leys N. Heavy metal resistance in Cupriavidus metallidurans CH34 is governed by an intricate transcriptional network. Biometals (2011) 24:1133–1151.
Rmet_4272	L-carnitine dehydratase/bile acid-inducible protein F	637979694	1.69	0.241429	Hg	(2+)		236	4	COG1804	4	pfam02515		No	No	Monsieurs P, Moors H, Houdt RV, Janssen PJ, Janssen A, Coninx I, Mergeay M, Leys N. Heavy metal resistance in Cupriavidus metallidurans CH34 is governed by an intricate transcriptional network. Biometals (2011) 24:1133–1151.
Rmet_5513	transcriptional regulator, AraC family (IMGterm)	637980931	1.69	0.241429	Pb	(2+)		348	25	COG2207	6	pfam00165		Yes	No	Monsieurs P, Moors H, Houdt RV, Janssen PJ, Janssen A, Coninx I, Mergeay M, Leys N. Heavy metal resistance in Cupriavidus metallidurans CH34 is governed by an intricate transcriptional network. Biometals (2011) 24:1133–1151.
Rmet_4945	PRC-barrel	637980366	1.69	0.241429	As	(3+)		154	0		1	pfam05239		No	No	Monsieurs P, Moors H, Houdt RV, Janssen PJ, Janssen A, Coninx I, Mergeay M, Leys N. Heavy metal resistance in Cupriavidus metallidurans CH34 is governed by an intricate transcriptional network. Biometals (2011) 24:1133–1151.
Rmet_3120	hypothetical protein	637978520	1.69	0.241429	Cr	(6+)		167	0		6	pfam05258		No	No	Monsieurs P, Moors H, Houdt RV, Janssen PJ, Janssen A, Coninx I, Mergeay M, Leys N. Heavy metal resistance in Cupriavidus metallidurans CH34 is governed by an intricate transcriptional network. Biometals (2011) 24:1133–1151.
SO0520	heavy metal efflux pump, CzcA family	637342514	7.7	0.240625	Cr	(6+)		1075	11	COG3696	27	pfam00873	TIGR00914	Yes	Yes	Bencheikh-Latmani R, Williams SM, Haucke L, Criddle CS, Wu L, Zhou J, Tebo BM. Global Transcriptional Profiling of Shewanella oneidensis MR-1 during Cr(VI) and U(VI) Reduction. Appl. Environ. Microbiol. 2005, 71(11):7453-7460.
SO0367	hypothetical protein	637342371	24.05	0.2405	Mn	(4+)		371	4	COG3177	8	pfam02661		No	No	Beliaev AS, Klingeman DM, Klappenbach JA, Wu L, Romine MF, Tiedje JM, Nealson KH, Fredrickson JK, Zhou J. 2005. Global Transcriptome Analysis of Shewanella oneidensis MR-1 Exposed to Different Terminal Electron Acceptors. J. Bacteriol., 187: 7138-7145.
Rmet_5665	NmrA-like protein	637981084	1.68	0.24	Sr	(2+)		324	8	COG0451	3	pfam05368		Yes	No	Monsieurs P, Moors H, Houdt RV, Janssen PJ, Janssen A, Coninx I, Mergeay M, Leys N. Heavy metal resistance in Cupriavidus metallidurans CH34 is governed by an intricate transcriptional network. Biometals (2011) 24:1133–1151.
Rmet_2299	cation efflux protein	637977697	1.68	0.24	Cd	(2+)		211	13	COG1230	17	pfam01545		No	Yes	Monsieurs P, Moors H, Houdt RV, Janssen PJ, Janssen A, Coninx I, Mergeay M, Leys N. Heavy metal resistance in Cupriavidus metallidurans CH34 is governed by an intricate transcriptional network. Biometals (2011) 24:1133–1151.
Rmet_3625	protein of unknown function DUF58	637979048	1.68	0.24	AU	(3+)		316	6	COG1721	6	pfam01882		No	Yes	Monsieurs P, Moors H, Houdt RV, Janssen PJ, Janssen A, Coninx I, Mergeay M, Leys N. Heavy metal resistance in Cupriavidus metallidurans CH34 is governed by an intricate transcriptional network. Biometals (2011) 24:1133–1151.
Rmet_4103	NADH:flavin oxidoreductase/NADH oxidase	637979526	1.68	0.24	Pb	(2+)	nemA	369	14	COG1902	12	pfam00724		No	No	Monsieurs P, Moors H, Houdt RV, Janssen PJ, Janssen A, Coninx I, Mergeay M, Leys N. Heavy metal resistance in Cupriavidus metallidurans CH34 is governed by an intricate transcriptional network. Biometals (2011) 24:1133–1151.
Rmet_5984	Isoprenylcysteine carboxyl methyltransferase	637975010	1.68	0.24	CU	(2+)	czcN	273	5	COG2020	4	pfam04140		No	Yes	Monsieurs P, Moors H, Houdt RV, Janssen PJ, Janssen A, Coninx I, Mergeay M, Leys N. Heavy metal resistance in Cupriavidus metallidurans CH34 is governed by an intricate transcriptional network. Biometals (2011) 24:1133–1151.
Rmet_6299	conjugation TrbI-like protein	637975325	1.68	0.24	Ni	(2+)	trbI	414	1	COG2948	1	pfam03743		No	Yes	Monsieurs P, Moors H, Houdt RV, Janssen PJ, Janssen A, Coninx I, Mergeay M, Leys N. Heavy metal resistance in Cupriavidus metallidurans CH34 is governed by an intricate transcriptional network. Biometals (2011) 24:1133–1151.
Rmet_6127	porin, Gram-negative type	637975153	1.68	0.24	Ag	(1+)	ompP2	355	13	COG3203	13	pfam00267		Yes	No	Monsieurs P, Moors H, Houdt RV, Janssen PJ, Janssen A, Coninx I, Mergeay M, Leys N. Heavy metal resistance in Cupriavidus metallidurans CH34 is governed by an intricate transcriptional network. Biometals (2011) 24:1133–1151.
Rmet_6136	Heavy metal efflux pump CzcA	637975162	1.68	0.24	Ag	(1+)	silA	1056	11	COG3696	27	pfam00873	TIGR00914	Yes	Yes	Monsieurs P, Moors H, Houdt RV, Janssen PJ, Janssen A, Coninx I, Mergeay M, Leys N. Heavy metal resistance in Cupriavidus metallidurans CH34 is governed by an intricate transcriptional network. Biometals (2011) 24:1133–1151.
Rmet_6210	Heavy metal efflux pump CzcA	637975236	1.68	0.24	Cd	(2+)	cnrA	1076	11	COG3696	27	pfam00873	TIGR00914	No	Yes	Monsieurs P, Moors H, Houdt RV, Janssen PJ, Janssen A, Coninx I, Mergeay M, Leys N. Heavy metal resistance in Cupriavidus metallidurans CH34 is governed by an intricate transcriptional network. Biometals (2011) 24:1133–1151.
Rmet_0242	Glutamate--cysteine ligase GshA	637975615	1.68	0.24	Co	(2+)	gshA	431	0		1	pfam08886	TIGR02049	No	No	Monsieurs P, Moors H, Houdt RV, Janssen PJ, Janssen A, Coninx I, Mergeay M, Leys N. Heavy metal resistance in Cupriavidus metallidurans CH34 is governed by an intricate transcriptional network. Biometals (2011) 24:1133–1151.
Rmet_5584	transmembrane protein	637981003	1.68	0.24	As	(3+)		170	0		0			Yes	No	Monsieurs P, Moors H, Houdt RV, Janssen PJ, Janssen A, Coninx I, Mergeay M, Leys N. Heavy metal resistance in Cupriavidus metallidurans CH34 is governed by an intricate transcriptional network. Biometals (2011) 24:1133–1151.
CC3485	aspartate semialdehyde dehydrogenase (EC 1.2.1.11) (IMGterm)	637089539	12.2393	0.239986	Cr	(6+)		348	2	COG0136	4	pfam01118 pfam02774	TIGR01296	No	No	Hu P, Brodie EL, Suzuki Y, McAdams HH, Andersen GL. 2005. Whole-Genome Transcriptional Analysis of Heavy Metal Stresses in Caulobacter crescentus. J. Bacteriol., 187:8437-8449.
SO0090	hypothetical protein	637342103	23.99	0.2399	Fe	(3+)		180	5	COG3453	5	pfam04273	TIGR01244	Yes	No	Beliaev AS, Klingeman DM, Klappenbach JA, Wu L, Romine MF, Tiedje JM, Nealson KH, Fredrickson JK, Zhou J. 2005. Global Transcriptome Analysis of Shewanella oneidensis MR-1 Exposed to Different Terminal Electron Acceptors. J. Bacteriol., 187: 7138-7145.
CC1985	UDP-3-O-[3-hydroxymyristoyl] N-acetylglucosamine deacetylase (EC 3.5.1.-) (IMGterm)	637088033	12.202	0.239254	Cr	(6+)		267	1	COG0774	1	pfam03331	TIGR00325	No	No	Hu P, Brodie EL, Suzuki Y, McAdams HH, Andersen GL. 2005. Whole-Genome Transcriptional Analysis of Heavy Metal Stresses in Caulobacter crescentus. J. Bacteriol., 187:8437-8449.
NE1155	DnaJ N-terminal domain:DnaJ C terminal domain	637427510	2.39	0.239	Zn	(2+)		314	10	COG0484	1	pfam00226 pfam01556		No	No	Park S, Ely RL. 2008. Genome-wide transcriptional responses of Nitrosomonas europaea to zinc. Arch Microbiol., 189: 541–548.
NE0063	ATPase component ABC-type (unclassified) transport system	637426448	2.39	0.239	Zn	(2+)		240	1	COG1137	1	pfam00005 pfam12399		No	No	Park S, Ely RL. 2008. Genome-wide transcriptional responses of Nitrosomonas europaea to zinc. Arch Microbiol., 189: 541–548.
NE2260	HslV component of HslUV peptidase. Threonine peptidase. MEROPS family T01B (IMGterm)	637428581	2.39	0.239	Zn	(2+)	hslV	173	7	COG5405	7	pfam00227	TIGR03692	No	No	Park S, Ely RL. 2008. Genome-wide transcriptional responses of Nitrosomonas europaea to zinc. Arch Microbiol., 189: 541–548.
Rmet_0184	PP-loop	637975556	1.67	0.238571	Cs	(1+)		314	5	COG0037	4	pfam01171		No	No	Monsieurs P, Moors H, Houdt RV, Janssen PJ, Janssen A, Coninx I, Mergeay M, Leys N. Heavy metal resistance in Cupriavidus metallidurans CH34 is governed by an intricate transcriptional network. Biometals (2011) 24:1133–1151.
Rmet_3589	Hydrophobe/amphiphile efflux-1 HAE1	637979007	1.67	0.238571	CU	(2+)	acrB	1050	16	COG0841	27	pfam00873	TIGR00915	Yes	Yes	Monsieurs P, Moors H, Houdt RV, Janssen PJ, Janssen A, Coninx I, Mergeay M, Leys N. Heavy metal resistance in Cupriavidus metallidurans CH34 is governed by an intricate transcriptional network. Biometals (2011) 24:1133–1151.
Rmet_4867	RND multidrug efflux membrane fusion protein HlyD	637980288	1.67	0.238571	Co	(2+)	acrA	411	50	COG0845	48	pfam00529	TIGR01730	Yes	Yes	Monsieurs P, Moors H, Houdt RV, Janssen PJ, Janssen A, Coninx I, Mergeay M, Leys N. Heavy metal resistance in Cupriavidus metallidurans CH34 is governed by an intricate transcriptional network. Biometals (2011) 24:1133–1151.
Rmet_4091	NADH:flavin oxidoreductase/NADH oxidase	637979514	1.67	0.238571	Pb	(2+)		420	14	COG1902	12	pfam00724		No	No	Monsieurs P, Moors H, Houdt RV, Janssen PJ, Janssen A, Coninx I, Mergeay M, Leys N. Heavy metal resistance in Cupriavidus metallidurans CH34 is governed by an intricate transcriptional network. Biometals (2011) 24:1133–1151.
Rmet_4925	4-hydroxyphenylpyruvate dioxygenase (EC 1.13.11.27) (IMGterm)	637980346	1.67	0.238571	Mn	(4+)		357	3	COG3185	17	pfam00903	TIGR01263	No	No	Monsieurs P, Moors H, Houdt RV, Janssen PJ, Janssen A, Coninx I, Mergeay M, Leys N. Heavy metal resistance in Cupriavidus metallidurans CH34 is governed by an intricate transcriptional network. Biometals (2011) 24:1133–1151.
Rmet_4617	TonB-dependent siderophore receptor	637980038	1.67	0.238571	Cd	(2+)	piuA	741	12	COG4774	54	pfam00593 pfam07715	TIGR01783	Yes	No	Monsieurs P, Moors H, Houdt RV, Janssen PJ, Janssen A, Coninx I, Mergeay M, Leys N. Heavy metal resistance in Cupriavidus metallidurans CH34 is governed by an intricate transcriptional network. Biometals (2011) 24:1133–1151.
Rmet_5162	protein of unknown function DUF1214	637980580	1.67	0.238571	CU	(2+)		432	5	COG5361	5	pfam06742 pfam06863		No	No	Monsieurs P, Moors H, Houdt RV, Janssen PJ, Janssen A, Coninx I, Mergeay M, Leys N. Heavy metal resistance in Cupriavidus metallidurans CH34 is governed by an intricate transcriptional network. Biometals (2011) 24:1133–1151.
Rmet_4531	Tetratricopeptide TPR_2	637979953	1.67	0.238571	As	(3+)		531	0		5	pfam00092 pfam00515		No	Yes	Monsieurs P, Moors H, Houdt RV, Janssen PJ, Janssen A, Coninx I, Mergeay M, Leys N. Heavy metal resistance in Cupriavidus metallidurans CH34 is governed by an intricate transcriptional network. Biometals (2011) 24:1133–1151.
Rmet_6122	hypothetical protein	637975148	1.67	0.238571	Mn	(4+)	copH	153	0		0			Yes	Yes	Monsieurs P, Moors H, Houdt RV, Janssen PJ, Janssen A, Coninx I, Mergeay M, Leys N. Heavy metal resistance in Cupriavidus metallidurans CH34 is governed by an intricate transcriptional network. Biometals (2011) 24:1133–1151.
NE1655	serine palmitoyltransferase (EC 2.3.1.50) (IMGterm)	637427995	2.38	0.238	Zn	(2+)		394	5	COG0156	14	pfam00155	TIGR00858	No	No	Park S, Ely RL. 2008. Genome-wide transcriptional responses of Nitrosomonas europaea to zinc. Arch Microbiol., 189: 541–548.
NE1008	hypothetical protein	637427379	2.38	0.238	Zn	(2+)		194	9	COG2823	9	pfam04972		Yes	Yes	Park S, Ely RL. 2008. Genome-wide transcriptional responses of Nitrosomonas europaea to zinc. Arch Microbiol., 189: 541–548.
NE0436	[LSU ribosomal protein L3P]-glutamine N5-methyltransferase (EC 2.1.1.-) (IMGterm)	637426817	2.38	0.238	Zn	(2+)		312	3	COG2890	3	pfam05175	TIGR00536 TIGR03533 TIGR03534	No	No	Park S, Ely RL. 2008. Genome-wide transcriptional responses of Nitrosomonas europaea to zinc. Arch Microbiol., 189: 541–548.
Rmet_5948	signal peptidase II (EC:3.4.23.36). Aspartic peptidase. MEROPS family A08 (IMGterm)	637974974	1.66	0.237143	Cd	(2+)	pbrB/C	358	6	COG0597	1	pfam01252 pfam01569	TIGR00077	No	Yes	Monsieurs P, Moors H, Houdt RV, Janssen PJ, Janssen A, Coninx I, Mergeay M, Leys N. Heavy metal resistance in Cupriavidus metallidurans CH34 is governed by an intricate transcriptional network. Biometals (2011) 24:1133–1151.
Rmet_1499	ATPase associated with various cellular activities, AAA_5	637976883	1.66	0.237143	Cr	(6+)	cbbQ	267	9	COG0714	2	pfam07728 pfam08406		No	No	Monsieurs P, Moors H, Houdt RV, Janssen PJ, Janssen A, Coninx I, Mergeay M, Leys N. Heavy metal resistance in Cupriavidus metallidurans CH34 is governed by an intricate transcriptional network. Biometals (2011) 24:1133–1151.
Rmet_1685	secretion protein HlyD	637977067	1.66	0.237143	CU	(2+)		355	10	COG1566	48	pfam00529		Yes	No	Monsieurs P, Moors H, Houdt RV, Janssen PJ, Janssen A, Coninx I, Mergeay M, Leys N. Heavy metal resistance in Cupriavidus metallidurans CH34 is governed by an intricate transcriptional network. Biometals (2011) 24:1133–1151.
Rmet_2673	TPR repeat	637978071	1.66	0.237143	Ag	(1+)		252	3	COG1729	0		TIGR02795	Yes	Yes	Monsieurs P, Moors H, Houdt RV, Janssen PJ, Janssen A, Coninx I, Mergeay M, Leys N. Heavy metal resistance in Cupriavidus metallidurans CH34 is governed by an intricate transcriptional network. Biometals (2011) 24:1133–1151.
Rmet_6098	2-nitropropane dioxygenase, NPD	637975124	1.66	0.237143	As	(3+)	npd -a	198	4	COG2070	4	pfam03060		No	No	Monsieurs P, Moors H, Houdt RV, Janssen PJ, Janssen A, Coninx I, Mergeay M, Leys N. Heavy metal resistance in Cupriavidus metallidurans CH34 is governed by an intricate transcriptional network. Biometals (2011) 24:1133–1151.
Rmet_3906	SpoVR	637979325	1.66	0.237143	As	(3+)		512	4	COG2719	4	pfam04293		No	No	Monsieurs P, Moors H, Houdt RV, Janssen PJ, Janssen A, Coninx I, Mergeay M, Leys N. Heavy metal resistance in Cupriavidus metallidurans CH34 is governed by an intricate transcriptional network. Biometals (2011) 24:1133–1151.
Rmet_6125	phage integrase	637975151	1.66	0.237143	Zn	(2+)	resU	192	0		23	pfam00589		No	No	Monsieurs P, Moors H, Houdt RV, Janssen PJ, Janssen A, Coninx I, Mergeay M, Leys N. Heavy metal resistance in Cupriavidus metallidurans CH34 is governed by an intricate transcriptional network. Biometals (2011) 24:1133–1151.
Rmet_0094	protein of unknown function DUF883, ElaB	637975466	1.66	0.237143	As	(3+)		144	0		2	pfam05957		No	Yes	Monsieurs P, Moors H, Houdt RV, Janssen PJ, Janssen A, Coninx I, Mergeay M, Leys N. Heavy metal resistance in Cupriavidus metallidurans CH34 is governed by an intricate transcriptional network. Biometals (2011) 24:1133–1151.
Rmet_0203	signal peptide protein	637975576	1.66	0.237143	CU	(2+)		226	0		1	pfam09411		Yes	No	Monsieurs P, Moors H, Houdt RV, Janssen PJ, Janssen A, Coninx I, Mergeay M, Leys N. Heavy metal resistance in Cupriavidus metallidurans CH34 is governed by an intricate transcriptional network. Biometals (2011) 24:1133–1151.
Rmet_2280	hypothetical protein	637977676	1.66	0.237143	Ni	(2+)	hemP	108	0		3	pfam10636		No	No	Monsieurs P, Moors H, Houdt RV, Janssen PJ, Janssen A, Coninx I, Mergeay M, Leys N. Heavy metal resistance in Cupriavidus metallidurans CH34 is governed by an intricate transcriptional network. Biometals (2011) 24:1133–1151.
NE1763	membrane-bound dehydrogenase oxidoreductase protein	637428100	2.36	0.236	Zn	(2+)		366	2	COG2133	2	pfam07995		Yes	No	Park S, Ely RL. 2008. Genome-wide transcriptional responses of Nitrosomonas europaea to zinc. Arch Microbiol., 189: 541–548.
NE1098	transmembrane sensor	637427457	2.36	0.236	Zn	(2+)		328	16	COG3712	16	pfam04773		No	No	Park S, Ely RL. 2008. Genome-wide transcriptional responses of Nitrosomonas europaea to zinc. Arch Microbiol., 189: 541–548.
BC2912	Alkanesulfonates transport ATP-binding protein	637419672	4.48	0.235789	Ag	(1+)		251	7	COG1116	113	pfam00005		No	No	Ganesh Babu MM, Sridhar J, Gunasekaran P. 2011. Global transcriptome analysis of Bacillus cereus ATCC 14579 in response to silver nitrate stress. J. Nanobiotechnology, 9: 49-61.
Rmet_0102	transcriptional regulator, MerR family (IMGterm)	637975474	1.65	0.235714	As	(3+)		144	23	COG0789	10	pfam00376 pfam09278		No	No	Monsieurs P, Moors H, Houdt RV, Janssen PJ, Janssen A, Coninx I, Mergeay M, Leys N. Heavy metal resistance in Cupriavidus metallidurans CH34 is governed by an intricate transcriptional network. Biometals (2011) 24:1133–1151.
Rmet_5433	short-chain dehydrogenase/reductase SDR	637980851	1.65	0.235714	Cr	(6+)		260	25	COG1028	39	pfam00106		Yes	No	Monsieurs P, Moors H, Houdt RV, Janssen PJ, Janssen A, Coninx I, Mergeay M, Leys N. Heavy metal resistance in Cupriavidus metallidurans CH34 is governed by an intricate transcriptional network. Biometals (2011) 24:1133–1151.
Rmet_0531	short-chain dehydrogenase/reductase SDR	637975906	1.65	0.235714	Pb	(2+)		252	25	COG1028	39	pfam00106		No	No	Monsieurs P, Moors H, Houdt RV, Janssen PJ, Janssen A, Coninx I, Mergeay M, Leys N. Heavy metal resistance in Cupriavidus metallidurans CH34 is governed by an intricate transcriptional network. Biometals (2011) 24:1133–1151.
Rmet_2237	NUDIX hydrolase	637977632	1.65	0.235714	Hg	(2+)		283	5	COG1443	12	pfam00293		No	No	Monsieurs P, Moors H, Houdt RV, Janssen PJ, Janssen A, Coninx I, Mergeay M, Leys N. Heavy metal resistance in Cupriavidus metallidurans CH34 is governed by an intricate transcriptional network. Biometals (2011) 24:1133–1151.
Rmet_3573	protein of unknown function DUF466	637978991	1.65	0.235714	Hg	(2+)		64	4	COG2879	4	pfam04328		No	No	Monsieurs P, Moors H, Houdt RV, Janssen PJ, Janssen A, Coninx I, Mergeay M, Leys N. Heavy metal resistance in Cupriavidus metallidurans CH34 is governed by an intricate transcriptional network. Biometals (2011) 24:1133–1151.
Rmet_1017	polyhydroxyalkanoate depolymerase, intracellular	637976398	1.65	0.235714	As	(3+)	phaZ1	414	2	COG4553	2	pfam06850	TIGR01849	No	No	Monsieurs P, Moors H, Houdt RV, Janssen PJ, Janssen A, Coninx I, Mergeay M, Leys N. Heavy metal resistance in Cupriavidus metallidurans CH34 is governed by an intricate transcriptional network. Biometals (2011) 24:1133–1151.
Rmet_5225	protein of unknown function DUF1214	637980643	1.65	0.235714	TL	(1+)		348	5	COG5361	5	pfam06742 pfam06863		Yes	No	Monsieurs P, Moors H, Houdt RV, Janssen PJ, Janssen A, Coninx I, Mergeay M, Leys N. Heavy metal resistance in Cupriavidus metallidurans CH34 is governed by an intricate transcriptional network. Biometals (2011) 24:1133–1151.
Rmet_0093	protein of unknown function DUF1328	637975465	1.65	0.235714	Mn	(4+)		97	4	COG5487	5	pfam07043		No	Yes	Monsieurs P, Moors H, Houdt RV, Janssen PJ, Janssen A, Coninx I, Mergeay M, Leys N. Heavy metal resistance in Cupriavidus metallidurans CH34 is governed by an intricate transcriptional network. Biometals (2011) 24:1133–1151.
Rmet_3359	UBA/THIF-type NAD/FAD binding fold	637978774	1.65	0.235714	Pb	(2+)		368	0		3	pfam00899		No	No	Monsieurs P, Moors H, Houdt RV, Janssen PJ, Janssen A, Coninx I, Mergeay M, Leys N. Heavy metal resistance in Cupriavidus metallidurans CH34 is governed by an intricate transcriptional network. Biometals (2011) 24:1133–1151.
NE0643	imidazole glycerol phosphate synthase subunit hisF (EC 4.1.3.-) (IMGterm)	637427019	2.35	0.235	Zn	(2+)	hisF	258	5	COG0107	9	pfam00977	TIGR00735	No	No	Park S, Ely RL. 2008. Genome-wide transcriptional responses of Nitrosomonas europaea to zinc. Arch Microbiol., 189: 541–548.
NE2285	hypothetical protein	637428604	2.35	0.235	Zn	(2+)		139	1	COG0780	3	pfam01227	TIGR03139	No	No	Park S, Ely RL. 2008. Genome-wide transcriptional responses of Nitrosomonas europaea to zinc. Arch Microbiol., 189: 541–548.
SO3667	hypothetical protein	637345452	131.826	0.234565	Sr	(2+)		185	1	COG0748	7	pfam01243		No	No	Brown SD, Martin M, Deshpande S, Seal S, Huang K, Alm E, Yang Y, Wu L, Yan T, Liu X, Arkin A, Chourey K, Zhou J, Thompson DK. 2006. Cellular Response of Shewanella oneidensis to Strontium Stress. Appl. Environ. Microbiol., 72: 890–900.
SO2017	hypothetical thioredoxin-like protein	637343892	7.5	0.234375	U	(6+)		287	18	COG3118	20	pfam00085		No	No	Bencheikh-Latmani R, Williams SM, Haucke L, Criddle CS, Wu L, Zhou J, Tebo BM. Global Transcriptional Profiling of Shewanella oneidensis MR-1 during Cr(VI) and U(VI) Reduction. Appl. Environ. Microbiol. 2005, 71(11):7453-7460.
Rmet_2813	sulfate adenylyltransferase subunit 2 (EC 2.7.7.4) (IMGterm)	637978212	1.64	0.234286	Cr	(6+)	cysD	323	12	COG0175	12	pfam01507	TIGR02039	No	No	Monsieurs P, Moors H, Houdt RV, Janssen PJ, Janssen A, Coninx I, Mergeay M, Leys N. Heavy metal resistance in Cupriavidus metallidurans CH34 is governed by an intricate transcriptional network. Biometals (2011) 24:1133–1151.
Rmet_0414	HesB/YadR/YfhF	637975788	1.64	0.234286	Co	(2+)	erpA	122	6	COG0316	6	pfam01521	TIGR00049	No	No	Monsieurs P, Moors H, Houdt RV, Janssen PJ, Janssen A, Coninx I, Mergeay M, Leys N. Heavy metal resistance in Cupriavidus metallidurans CH34 is governed by an intricate transcriptional network. Biometals (2011) 24:1133–1151.
Rmet_0752	NUDIX hydrolase	637976128	1.64	0.234286	Cr	(6+)		244	2	COG0494	12	pfam00293		No	No	Monsieurs P, Moors H, Houdt RV, Janssen PJ, Janssen A, Coninx I, Mergeay M, Leys N. Heavy metal resistance in Cupriavidus metallidurans CH34 is governed by an intricate transcriptional network. Biometals (2011) 24:1133–1151.
Rmet_0016	signal-transduction protein with CBS domains	637975388	1.64	0.234286	As	(3+)		146	1	COG0517	7	pfam00571		No	No	Monsieurs P, Moors H, Houdt RV, Janssen PJ, Janssen A, Coninx I, Mergeay M, Leys N. Heavy metal resistance in Cupriavidus metallidurans CH34 is governed by an intricate transcriptional network. Biometals (2011) 24:1133–1151.
Rmet_0740	D-amino acid dehydrogenase small subunit (EC 1.4.99.1) (IMGterm)	637976116	1.64	0.234286	As	(3+)	dadA	434	14	COG0665	16	pfam01266		No	No	Monsieurs P, Moors H, Houdt RV, Janssen PJ, Janssen A, Coninx I, Mergeay M, Leys N. Heavy metal resistance in Cupriavidus metallidurans CH34 is governed by an intricate transcriptional network. Biometals (2011) 24:1133–1151.
Rmet_1817	transcriptional regulator, IclR family (IMGterm)	637977197	1.64	0.234286	Cr	(6+)		260	3	COG1414	3	pfam01614 pfam09339		No	No	Monsieurs P, Moors H, Houdt RV, Janssen PJ, Janssen A, Coninx I, Mergeay M, Leys N. Heavy metal resistance in Cupriavidus metallidurans CH34 is governed by an intricate transcriptional network. Biometals (2011) 24:1133–1151.
Rmet_4120	outer membrane efflux protein	637979543	1.64	0.234286	Pb	(2+)	hmyC	460	22	COG1538	22	pfam02321		Yes	No	Monsieurs P, Moors H, Houdt RV, Janssen PJ, Janssen A, Coninx I, Mergeay M, Leys N. Heavy metal resistance in Cupriavidus metallidurans CH34 is governed by an intricate transcriptional network. Biometals (2011) 24:1133–1151.
Rmet_6116	blue (type 1) copper domain	637975142	1.64	0.234286	Cd	(2+)	copI	158	3	COG4454	3	pfam00127		Yes	No	Monsieurs P, Moors H, Houdt RV, Janssen PJ, Janssen A, Coninx I, Mergeay M, Leys N. Heavy metal resistance in Cupriavidus metallidurans CH34 is governed by an intricate transcriptional network. Biometals (2011) 24:1133–1151.
Rmet_1952	GCN5-related N-acetyltransferase	637977335	1.64	0.234286	As	(3+)		192	0		40	pfam00583		No	No	Monsieurs P, Moors H, Houdt RV, Janssen PJ, Janssen A, Coninx I, Mergeay M, Leys N. Heavy metal resistance in Cupriavidus metallidurans CH34 is governed by an intricate transcriptional network. Biometals (2011) 24:1133–1151.
Rmet_4983	Propeptide, PepSY amd peptidase M4	637980404	1.64	0.234286	Pb	(2+)	mmfA	111	0		9	pfam03413		Yes	Yes	Monsieurs P, Moors H, Houdt RV, Janssen PJ, Janssen A, Coninx I, Mergeay M, Leys N. Heavy metal resistance in Cupriavidus metallidurans CH34 is governed by an intricate transcriptional network. Biometals (2011) 24:1133–1151.
Rmet_4034	Propeptide, PepSY amd peptidase M4	637979458	1.64	0.234286	Pb	(2+)	mmfA	111	0		9	pfam03413		Yes	Yes	Monsieurs P, Moors H, Houdt RV, Janssen PJ, Janssen A, Coninx I, Mergeay M, Leys N. Heavy metal resistance in Cupriavidus metallidurans CH34 is governed by an intricate transcriptional network. Biometals (2011) 24:1133–1151.
Rmet_2999	Propeptide, PepSY amd peptidase M4	637978399	1.64	0.234286	Pb	(2+)	mmfA	111	0		9	pfam03413		Yes	Yes	Monsieurs P, Moors H, Houdt RV, Janssen PJ, Janssen A, Coninx I, Mergeay M, Leys N. Heavy metal resistance in Cupriavidus metallidurans CH34 is governed by an intricate transcriptional network. Biometals (2011) 24:1133–1151.
Rmet_4284	Entericidin EcnAB	637979706	1.64	0.234286	Co	(2+)	encAB	47	0		6	pfam08085		Yes	Yes	Monsieurs P, Moors H, Houdt RV, Janssen PJ, Janssen A, Coninx I, Mergeay M, Leys N. Heavy metal resistance in Cupriavidus metallidurans CH34 is governed by an intricate transcriptional network. Biometals (2011) 24:1133–1151.
Rmet_5390	hypothetical protein	637980808	1.64	0.234286	Pb	(2+)		155	0		7	pfam10029		Yes	No	Monsieurs P, Moors H, Houdt RV, Janssen PJ, Janssen A, Coninx I, Mergeay M, Leys N. Heavy metal resistance in Cupriavidus metallidurans CH34 is governed by an intricate transcriptional network. Biometals (2011) 24:1133–1151.
Rmet_0328	NADPH-dependent FMN reductase	637975702	1.63	0.232857	Pb	(2+)	arsH	254	7	COG0431	7	pfam03358	TIGR02690	No	No	Monsieurs P, Moors H, Houdt RV, Janssen PJ, Janssen A, Coninx I, Mergeay M, Leys N. Heavy metal resistance in Cupriavidus metallidurans CH34 is governed by an intricate transcriptional network. Biometals (2011) 24:1133–1151.
Rmet_2373	protein of unknown function DUF442	637977769	1.63	0.232857	Se	(4+)		556	1	COG0446 COG3453	1	pfam04273 pfam07992	TIGR01244	No	No	Monsieurs P, Moors H, Houdt RV, Janssen PJ, Janssen A, Coninx I, Mergeay M, Leys N. Heavy metal resistance in Cupriavidus metallidurans CH34 is governed by an intricate transcriptional network. Biometals (2011) 24:1133–1151.
Rmet_3525	Heavy metal transport/detoxification protein	637978942	1.63	0.232857	Zn	(2+)	cupC	133	20	COG2608	20	pfam00403		No	No	Monsieurs P, Moors H, Houdt RV, Janssen PJ, Janssen A, Coninx I, Mergeay M, Leys N. Heavy metal resistance in Cupriavidus metallidurans CH34 is governed by an intricate transcriptional network. Biometals (2011) 24:1133–1151.
Rmet_3573	protein of unknown function DUF466	637978991	1.63	0.232857	Cd	(2+)		64	4	COG2879	4	pfam04328		No	No	Monsieurs P, Moors H, Houdt RV, Janssen PJ, Janssen A, Coninx I, Mergeay M, Leys N. Heavy metal resistance in Cupriavidus metallidurans CH34 is governed by an intricate transcriptional network. Biometals (2011) 24:1133–1151.
Rmet_6127	porin, Gram-negative type	637975153	1.63	0.232857	CU	(2+)	ompP2	355	13	COG3203	13	pfam00267		Yes	No	Monsieurs P, Moors H, Houdt RV, Janssen PJ, Janssen A, Coninx I, Mergeay M, Leys N. Heavy metal resistance in Cupriavidus metallidurans CH34 is governed by an intricate transcriptional network. Biometals (2011) 24:1133–1151.
Rmet_5167	Twin-arginine translocation pathway signal	637980585	1.63	0.232857	Mn	(4+)	hip	135	0		2	pfam01355		No	No	Monsieurs P, Moors H, Houdt RV, Janssen PJ, Janssen A, Coninx I, Mergeay M, Leys N. Heavy metal resistance in Cupriavidus metallidurans CH34 is governed by an intricate transcriptional network. Biometals (2011) 24:1133–1151.
Rmet_4597	secretion protein HlyD	637980018	1.63	0.232857	Zn	(2+)	czcB2'	113	0		0			Yes	Yes	Monsieurs P, Moors H, Houdt RV, Janssen PJ, Janssen A, Coninx I, Mergeay M, Leys N. Heavy metal resistance in Cupriavidus metallidurans CH34 is governed by an intricate transcriptional network. Biometals (2011) 24:1133–1151.
NE1293	LSU ribosomal protein L21P (IMGterm)	637427642	2.32	0.232	Zn	(2+)	rplU	103	3	COG0261	3	pfam00829	TIGR00061	No	No	Park S, Ely RL. 2008. Genome-wide transcriptional responses of Nitrosomonas europaea to zinc. Arch Microbiol., 189: 541–548.
NE2326	signal peptidase I (EC:3.4.21.89). Serine peptidase. MEROPS family S26A (IMGterm)	637428642	2.32	0.232	Zn	(2+)	lepB	267	6	COG0681	1	pfam00717 pfam10502	TIGR02227	No	Yes	Park S, Ely RL. 2008. Genome-wide transcriptional responses of Nitrosomonas europaea to zinc. Arch Microbiol., 189: 541–548.
Rmet_2814	phosphoadenylylsulfate reductase (thioredoxin) (EC 1.8.4.8) (IMGterm)	637978213	1.62	0.231429	Cr	(6+)	cysH	266	12	COG0175	12	pfam01507	TIGR00434 TIGR02055	No	No	Monsieurs P, Moors H, Houdt RV, Janssen PJ, Janssen A, Coninx I, Mergeay M, Leys N. Heavy metal resistance in Cupriavidus metallidurans CH34 is governed by an intricate transcriptional network. Biometals (2011) 24:1133–1151.
Rmet_0328	NADPH-dependent FMN reductase	637975702	1.62	0.231429	Zn	(2+)	arsH	254	7	COG0431	7	pfam03358	TIGR02690	No	No	Monsieurs P, Moors H, Houdt RV, Janssen PJ, Janssen A, Coninx I, Mergeay M, Leys N. Heavy metal resistance in Cupriavidus metallidurans CH34 is governed by an intricate transcriptional network. Biometals (2011) 24:1133–1151.
Rmet_2304	signal peptidase II (EC:3.4.23.36). Aspartic peptidase. MEROPS family A08 (IMGterm)	637977702	1.62	0.231429	Cd	(2+)	pbrC2	166	6	COG0597	5	pfam01252	TIGR00077	No	Yes	Monsieurs P, Moors H, Houdt RV, Janssen PJ, Janssen A, Coninx I, Mergeay M, Leys N. Heavy metal resistance in Cupriavidus metallidurans CH34 is governed by an intricate transcriptional network. Biometals (2011) 24:1133–1151.
Rmet_6110	heavy metal sensor signal transduction histidine kinase (EC 2.7.13.3) (IMGterm)	637975136	1.62	0.231429	Cd	(2+)	copS1	463	30	COG0642	20	pfam00512 pfam00672 pfam02518	TIGR01386	Yes	Yes	Monsieurs P, Moors H, Houdt RV, Janssen PJ, Janssen A, Coninx I, Mergeay M, Leys N. Heavy metal resistance in Cupriavidus metallidurans CH34 is governed by an intricate transcriptional network. Biometals (2011) 24:1133–1151.
Rmet_6186	diguanylate phosphodiesterase (EAL domain)	637975212	1.62	0.231429	Cd	(2+)	urf -2	329	26	COG2200	16	pfam00563 pfam11809		No	No	Monsieurs P, Moors H, Houdt RV, Janssen PJ, Janssen A, Coninx I, Mergeay M, Leys N. Heavy metal resistance in Cupriavidus metallidurans CH34 is governed by an intricate transcriptional network. Biometals (2011) 24:1133–1151.
Rmet_6177	diguanylate phosphodiesterase (EAL domain)	637975203	1.62	0.231429	Cd	(2+)	urf -2	333	26	COG2200	16	pfam00563 pfam11809		No	No	Monsieurs P, Moors H, Houdt RV, Janssen PJ, Janssen A, Coninx I, Mergeay M, Leys N. Heavy metal resistance in Cupriavidus metallidurans CH34 is governed by an intricate transcriptional network. Biometals (2011) 24:1133–1151.
Rmet_5644	Carotenoid oxygenase	637981063	1.62	0.231429	Hg	(2+)	carX	478	3	COG3670	3	pfam03055		No	No	Monsieurs P, Moors H, Houdt RV, Janssen PJ, Janssen A, Coninx I, Mergeay M, Leys N. Heavy metal resistance in Cupriavidus metallidurans CH34 is governed by an intricate transcriptional network. Biometals (2011) 24:1133–1151.
Rmet_0094	protein of unknown function DUF883, ElaB	637975466	1.62	0.231429	Mn	(4+)		144	0		2	pfam05957		No	Yes	Monsieurs P, Moors H, Houdt RV, Janssen PJ, Janssen A, Coninx I, Mergeay M, Leys N. Heavy metal resistance in Cupriavidus metallidurans CH34 is governed by an intricate transcriptional network. Biometals (2011) 24:1133–1151.
Rmet_6206	hypothetical protein	637975232	1.62	0.231429	Cd	(2+)	cnrX	148	0		0			Yes	Yes	Monsieurs P, Moors H, Houdt RV, Janssen PJ, Janssen A, Coninx I, Mergeay M, Leys N. Heavy metal resistance in Cupriavidus metallidurans CH34 is governed by an intricate transcriptional network. Biometals (2011) 24:1133–1151.
NE0727	dihydroorotase (EC 3.5.2.3) (IMGterm)	637427101	2.31	0.231	Zn	(2+)	pyrC	349	4	COG0418	15	pfam01979	TIGR00856	No	No	Park S, Ely RL. 2008. Genome-wide transcriptional responses of Nitrosomonas europaea to zinc. Arch Microbiol., 189: 541–548.
NE0128	sigma-70 factor, ECF subfamily	637426510	2.31	0.231	Zn	(2+)		177	42	COG1595	34	pfam04542 pfam08281	TIGR02937	No	No	Park S, Ely RL. 2008. Genome-wide transcriptional responses of Nitrosomonas europaea to zinc. Arch Microbiol., 189: 541–548.
NE2246	hypothetical protein	637428566	2.31	0.231	Zn	(2+)		241	1	COG3916	1	pfam00765	TIGR03694	No	No	Park S, Ely RL. 2008. Genome-wide transcriptional responses of Nitrosomonas europaea to zinc. Arch Microbiol., 189: 541–548.
BSU25800	thiol lyase	646319153	88.56	0.230625	Ag	(1+)	yqcK	146	10	COG0346	17	pfam00903		No	No	Moore CM, Gaballa A, Hui M, Ye RW, Helmann JD. Genetic and physiological responses of Bacillus subtilis to metal ion stress. Molecular Microbiology (2005) 57: 27–40.
Rmet_5930	translation elongation factor 2 (EF-2/EF-G) (IMGterm)	637981349	1.61	0.23	Pb	(2+)	fusA2	702	7	COG0480	7	pfam00009 pfam00679 pfam03144 pfam03764	TIGR00231 TIGR00484	No	No	Monsieurs P, Moors H, Houdt RV, Janssen PJ, Janssen A, Coninx I, Mergeay M, Leys N. Heavy metal resistance in Cupriavidus metallidurans CH34 is governed by an intricate transcriptional network. Biometals (2011) 24:1133–1151.
NE1882	hypothetical protein	637428215	2.3	0.23	Zn	(2+)		429	1	COG4938	1	pfam12476		No	No	Park S, Ely RL. 2008. Genome-wide transcriptional responses of Nitrosomonas europaea to zinc. Arch Microbiol., 189: 541–548.
NE0023	Exodeoxyribonuclease III (EC 3.1.11.2) (IMGterm)	637426401	2.29	0.229	Zn	(2+)	xthA1	254	5	COG0708	5	pfam03372	TIGR00195 TIGR00633	No	No	Park S, Ely RL. 2008. Genome-wide transcriptional responses of Nitrosomonas europaea to zinc. Arch Microbiol., 189: 541–548.
Rmet_0610	AMP-dependent synthetase and ligase	637975985	1.6	0.228571	Cr	(6+)	accA	570	13	COG0318	20	pfam00501		No	No	Monsieurs P, Moors H, Houdt RV, Janssen PJ, Janssen A, Coninx I, Mergeay M, Leys N. Heavy metal resistance in Cupriavidus metallidurans CH34 is governed by an intricate transcriptional network. Biometals (2011) 24:1133–1151.
Rmet_3253	ABC transporter-related protein	637978659	1.6	0.228571	Co	(2+)	yadG	316	21	COG1131	113	pfam00005		No	No	Monsieurs P, Moors H, Houdt RV, Janssen PJ, Janssen A, Coninx I, Mergeay M, Leys N. Heavy metal resistance in Cupriavidus metallidurans CH34 is governed by an intricate transcriptional network. Biometals (2011) 24:1133–1151.
Rmet_6178	Resolvase-like protein	637975204	1.6	0.228571	Cd	(2+)	tnpR	160	15	COG1961	9	pfam00239 pfam02796		No	No	Monsieurs P, Moors H, Houdt RV, Janssen PJ, Janssen A, Coninx I, Mergeay M, Leys N. Heavy metal resistance in Cupriavidus metallidurans CH34 is governed by an intricate transcriptional network. Biometals (2011) 24:1133–1151.
Rmet_4599	Resolvase-like protein	637980020	1.6	0.228571	Cd	(2+)	tnpR	186	15	COG1961	9	pfam00239 pfam02796		No	No	Monsieurs P, Moors H, Houdt RV, Janssen PJ, Janssen A, Coninx I, Mergeay M, Leys N. Heavy metal resistance in Cupriavidus metallidurans CH34 is governed by an intricate transcriptional network. Biometals (2011) 24:1133–1151.
Rmet_4473	Resolvase-like protein	637979895	1.6	0.228571	Cd	(2+)	tnpR	186	15	COG1961	9	pfam00239 pfam02796		No	No	Monsieurs P, Moors H, Houdt RV, Janssen PJ, Janssen A, Coninx I, Mergeay M, Leys N. Heavy metal resistance in Cupriavidus metallidurans CH34 is governed by an intricate transcriptional network. Biometals (2011) 24:1133–1151.
Rmet_5984	Isoprenylcysteine carboxyl methyltransferase	637975010	1.6	0.228571	Co	(2+)	czcN	273	5	COG2020	4	pfam04140		No	Yes	Monsieurs P, Moors H, Houdt RV, Janssen PJ, Janssen A, Coninx I, Mergeay M, Leys N. Heavy metal resistance in Cupriavidus metallidurans CH34 is governed by an intricate transcriptional network. Biometals (2011) 24:1133–1151.
Rmet_3525	Heavy metal transport/detoxification protein	637978942	1.6	0.228571	Pb	(2+)	cupC	133	20	COG2608	20	pfam00403		No	No	Monsieurs P, Moors H, Houdt RV, Janssen PJ, Janssen A, Coninx I, Mergeay M, Leys N. Heavy metal resistance in Cupriavidus metallidurans CH34 is governed by an intricate transcriptional network. Biometals (2011) 24:1133–1151.
Rmet_4223	Uncharacterized protein UPF0065	637979646	1.6	0.228571	Mn	(4+)	bug	317	11	COG3181	11	pfam03401		Yes	No	Monsieurs P, Moors H, Houdt RV, Janssen PJ, Janssen A, Coninx I, Mergeay M, Leys N. Heavy metal resistance in Cupriavidus metallidurans CH34 is governed by an intricate transcriptional network. Biometals (2011) 24:1133–1151.
Rmet_5356	Uncharacterized protein UPF0065	637980774	1.6	0.228571	Sr	(2+)	bug	321	11	COG3181	11	pfam03401		Yes	No	Monsieurs P, Moors H, Houdt RV, Janssen PJ, Janssen A, Coninx I, Mergeay M, Leys N. Heavy metal resistance in Cupriavidus metallidurans CH34 is governed by an intricate transcriptional network. Biometals (2011) 24:1133–1151.
Rmet_6193	phage integrase-like SAM-like	637975219	1.6	0.228571	Sr	(2+)	bimA1	495	14	COG4974	1	pfam00589 pfam02899		No	No	Monsieurs P, Moors H, Houdt RV, Janssen PJ, Janssen A, Coninx I, Mergeay M, Leys N. Heavy metal resistance in Cupriavidus metallidurans CH34 is governed by an intricate transcriptional network. Biometals (2011) 24:1133–1151.
Rmet_6249	hypothetical protein	637975275	1.6	0.228571	CU	(2+)		408	0		2	pfam06666		No	No	Monsieurs P, Moors H, Houdt RV, Janssen PJ, Janssen A, Coninx I, Mergeay M, Leys N. Heavy metal resistance in Cupriavidus metallidurans CH34 is governed by an intricate transcriptional network. Biometals (2011) 24:1133–1151.
Rmet_6109	hypothetical protein	637975135	1.6	0.228571	Ni	(2+)	copN	164	0		0			No	No	Monsieurs P, Moors H, Houdt RV, Janssen PJ, Janssen A, Coninx I, Mergeay M, Leys N. Heavy metal resistance in Cupriavidus metallidurans CH34 is governed by an intricate transcriptional network. Biometals (2011) 24:1133–1151.
SO0503	hypothetical protein	637342498	22.84	0.2284	Co	(3+)		358	4	COG0701	4	pfam03773		No	Yes	Beliaev AS, Klingeman DM, Klappenbach JA, Wu L, Romine MF, Tiedje JM, Nealson KH, Fredrickson JK, Zhou J. 2005. Global Transcriptome Analysis of Shewanella oneidensis MR-1 Exposed to Different Terminal Electron Acceptors. J. Bacteriol., 187: 7138-7145.
SOA0154	RND multidrug efflux membrane fusion protein HlyD	637346593	7.3	0.228125	Cr	(6+)		516	50	COG0845	0		TIGR01730	Yes	No	Bencheikh-Latmani R, Williams SM, Haucke L, Criddle CS, Wu L, Zhou J, Tebo BM. Global Transcriptional Profiling of Shewanella oneidensis MR-1 during Cr(VI) and U(VI) Reduction. Appl. Environ. Microbiol. 2005, 71(11):7453-7460.
SO4476	spheroplast protein y precursor, putative	637346192	7.3	0.228125	Cr	(6+)		163	3	COG3678	3	pfam07813		Yes	No	Bencheikh-Latmani R, Williams SM, Haucke L, Criddle CS, Wu L, Zhou J, Tebo BM. Global Transcriptional Profiling of Shewanella oneidensis MR-1 during Cr(VI) and U(VI) Reduction. Appl. Environ. Microbiol. 2005, 71(11):7453-7460.
SO4716	acetyltransferase, GNAT family	637346420	7.3	0.228125	Cr	(6+)		155	0		40	pfam00583		No	No	Bencheikh-Latmani R, Williams SM, Haucke L, Criddle CS, Wu L, Zhou J, Tebo BM. Global Transcriptional Profiling of Shewanella oneidensis MR-1 during Cr(VI) and U(VI) Reduction. Appl. Environ. Microbiol. 2005, 71(11):7453-7460.
NE2030	ADP-glucose pyrophosphorylase	637428354	2.28	0.228	Zn	(2+)		433	1	COG0448	2	pfam00483	TIGR02091	No	No	Park S, Ely RL. 2008. Genome-wide transcriptional responses of Nitrosomonas europaea to zinc. Arch Microbiol., 189: 541–548.
cg2515	Molecular chaperone (contain C-terminal Zn finger domain), transcriptional repressor	639316780	2.5	0.227273	Cd	(2+)	dnaJ2	382	10	COG0484	6	pfam00226 pfam00684 pfam01556	TIGR02349	No	No	Fanous A, Weiss W, Görg A, Jacob F, Parlar H. 2008. A proteome analysis of the cadmium and mercury response in Corynebacterium glutamicum. Proteomics, 8: 4976–4986.
Rmet_2811	uroporphyrinogen-III C-methyltransferase (EC 2.1.1.107) (IMGterm)	637978210	1.59	0.227143	Cr	(6+)	cysG	254	5	COG0007	7	pfam00590	TIGR01469	No	No	Monsieurs P, Moors H, Houdt RV, Janssen PJ, Janssen A, Coninx I, Mergeay M, Leys N. Heavy metal resistance in Cupriavidus metallidurans CH34 is governed by an intricate transcriptional network. Biometals (2011) 24:1133–1151.
Rmet_0607	hydroxymethylglutaryl-CoA lyase (EC 4.1.3.4) (IMGterm)	637975982	1.59	0.227143	Cr	(6+)	hmgL	310	4	COG0119	2	pfam00682		No	No	Monsieurs P, Moors H, Houdt RV, Janssen PJ, Janssen A, Coninx I, Mergeay M, Leys N. Heavy metal resistance in Cupriavidus metallidurans CH34 is governed by an intricate transcriptional network. Biometals (2011) 24:1133–1151.
Rmet_2304	signal peptidase II (EC:3.4.23.36). Aspartic peptidase. MEROPS family A08 (IMGterm)	637977702	1.59	0.227143	Zn	(2+)	pbrC2	166	6	COG0597	5	pfam01252	TIGR00077	No	Yes	Monsieurs P, Moors H, Houdt RV, Janssen PJ, Janssen A, Coninx I, Mergeay M, Leys N. Heavy metal resistance in Cupriavidus metallidurans CH34 is governed by an intricate transcriptional network. Biometals (2011) 24:1133–1151.
Rmet_1499	ATPase associated with various cellular activities, AAA_5	637976883	1.59	0.227143	Cd	(2+)	cbbQ	267	9	COG0714	2	pfam07728 pfam08406		No	No	Monsieurs P, Moors H, Houdt RV, Janssen PJ, Janssen A, Coninx I, Mergeay M, Leys N. Heavy metal resistance in Cupriavidus metallidurans CH34 is governed by an intricate transcriptional network. Biometals (2011) 24:1133–1151.
Rmet_3625	protein of unknown function DUF58	637979048	1.59	0.227143	TL	(1+)		316	6	COG1721	6	pfam01882		No	Yes	Monsieurs P, Moors H, Houdt RV, Janssen PJ, Janssen A, Coninx I, Mergeay M, Leys N. Heavy metal resistance in Cupriavidus metallidurans CH34 is governed by an intricate transcriptional network. Biometals (2011) 24:1133–1151.
Rmet_0890	adenosine deaminase (EC 3.5.4.4) (IMGterm)	637976270	1.59	0.227143	As	(3+)	add	354	2	COG1816	2	pfam00962	TIGR01430	No	No	Monsieurs P, Moors H, Houdt RV, Janssen PJ, Janssen A, Coninx I, Mergeay M, Leys N. Heavy metal resistance in Cupriavidus metallidurans CH34 is governed by an intricate transcriptional network. Biometals (2011) 24:1133–1151.
Rmet_0090	two component transcriptional regulator, LuxR family (IMGterm)	637975462	1.59	0.227143	Co	(2+)	vsrD	210	22	COG2197	17	pfam00072 pfam00196		No	No	Monsieurs P, Moors H, Houdt RV, Janssen PJ, Janssen A, Coninx I, Mergeay M, Leys N. Heavy metal resistance in Cupriavidus metallidurans CH34 is governed by an intricate transcriptional network. Biometals (2011) 24:1133–1151.
Rmet_1619	hypothetical protein	637977003	1.59	0.227143	Hg	(2+)		99	0		11	pfam07883		No	No	Monsieurs P, Moors H, Houdt RV, Janssen PJ, Janssen A, Coninx I, Mergeay M, Leys N. Heavy metal resistance in Cupriavidus metallidurans CH34 is governed by an intricate transcriptional network. Biometals (2011) 24:1133–1151.
Rmet_5960	hypothetical protein	637974986	1.59	0.227143	Co	(2+)	int	124	0		0			No	No	Monsieurs P, Moors H, Houdt RV, Janssen PJ, Janssen A, Coninx I, Mergeay M, Leys N. Heavy metal resistance in Cupriavidus metallidurans CH34 is governed by an intricate transcriptional network. Biometals (2011) 24:1133–1151.
NE0221	Radical activating enzyme	637426599	2.27	0.227	Zn	(2+)		211	5	COG0602	16	pfam04055		No	No	Park S, Ely RL. 2008. Genome-wide transcriptional responses of Nitrosomonas europaea to zinc. Arch Microbiol., 189: 541–548.
NE1612	diaminopimelate epimerase (EC 5.1.1.7) (IMGterm)	637427957	2.26	0.226	Zn	(2+)	dapF	275	1	COG0253	1	pfam01678	TIGR00652	No	No	Park S, Ely RL. 2008. Genome-wide transcriptional responses of Nitrosomonas europaea to zinc. Arch Microbiol., 189: 541–548.
Rmet_0127	cobalamin synthesis protein, P47K	637975499	1.58	0.225714	Cd	(2+)	yjiA	363	4	COG0523	4	pfam02492 pfam07683		No	No	Monsieurs P, Moors H, Houdt RV, Janssen PJ, Janssen A, Coninx I, Mergeay M, Leys N. Heavy metal resistance in Cupriavidus metallidurans CH34 is governed by an intricate transcriptional network. Biometals (2011) 24:1133–1151.
Rmet_2370	transcriptional regulator, ArsR family (IMGterm)	637977766	1.58	0.225714	Se	(4+)	ygaV	103	31	COG0640	28	pfam01022		No	No	Monsieurs P, Moors H, Houdt RV, Janssen PJ, Janssen A, Coninx I, Mergeay M, Leys N. Heavy metal resistance in Cupriavidus metallidurans CH34 is governed by an intricate transcriptional network. Biometals (2011) 24:1133–1151.
Rmet_2181	phosphate uptake regulator, PhoU (IMGterm)	637977575	1.58	0.225714	Co	(2+)	phoU	234	1	COG0704	1	pfam01895	TIGR02135	No	No	Monsieurs P, Moors H, Houdt RV, Janssen PJ, Janssen A, Coninx I, Mergeay M, Leys N. Heavy metal resistance in Cupriavidus metallidurans CH34 is governed by an intricate transcriptional network. Biometals (2011) 24:1133–1151.
Rmet_6183	Mercuric reductase MerA	637975209	1.58	0.225714	Pb	(2+)	merA	561	15	COG1249 COG2608	15	pfam00070 pfam00403 pfam02852 pfam07992	TIGR02053	No	No	Monsieurs P, Moors H, Houdt RV, Janssen PJ, Janssen A, Coninx I, Mergeay M, Leys N. Heavy metal resistance in Cupriavidus metallidurans CH34 is governed by an intricate transcriptional network. Biometals (2011) 24:1133–1151.
Rmet_6174	Mercuric reductase MerA	637975200	1.58	0.225714	Pb	(2+)	merA	561	15	COG1249 COG2608	15	pfam00070 pfam00403 pfam02852 pfam07992	TIGR02053	No	No	Monsieurs P, Moors H, Houdt RV, Janssen PJ, Janssen A, Coninx I, Mergeay M, Leys N. Heavy metal resistance in Cupriavidus metallidurans CH34 is governed by an intricate transcriptional network. Biometals (2011) 24:1133–1151.
Rmet_4820	assimilatory nitrate reductase (NADH) beta subunit (EC 1.7.1.1) (IMGterm)	637980241	1.58	0.225714	Co	(2+)	nasB	413	1	COG1251	15	pfam00070 pfam07992		No	No	Monsieurs P, Moors H, Houdt RV, Janssen PJ, Janssen A, Coninx I, Mergeay M, Leys N. Heavy metal resistance in Cupriavidus metallidurans CH34 is governed by an intricate transcriptional network. Biometals (2011) 24:1133–1151.
Rmet_5513	transcriptional regulator, AraC family (IMGterm)	637980931	1.58	0.225714	Cd	(2+)		348	25	COG2207	6	pfam00165		Yes	No	Monsieurs P, Moors H, Houdt RV, Janssen PJ, Janssen A, Coninx I, Mergeay M, Leys N. Heavy metal resistance in Cupriavidus metallidurans CH34 is governed by an intricate transcriptional network. Biometals (2011) 24:1133–1151.
Rmet_6117	cytochrome c, class I	637975143	1.58	0.225714	Zn	(2+)	copJ	174	0		13	pfam00034		Yes	Yes	Monsieurs P, Moors H, Houdt RV, Janssen PJ, Janssen A, Coninx I, Mergeay M, Leys N. Heavy metal resistance in Cupriavidus metallidurans CH34 is governed by an intricate transcriptional network. Biometals (2011) 24:1133–1151.
Rmet_5167	Twin-arginine translocation pathway signal	637980585	1.58	0.225714	As	(3+)	hip	135	0		2	pfam01355		No	No	Monsieurs P, Moors H, Houdt RV, Janssen PJ, Janssen A, Coninx I, Mergeay M, Leys N. Heavy metal resistance in Cupriavidus metallidurans CH34 is governed by an intricate transcriptional network. Biometals (2011) 24:1133–1151.
Rmet_3120	hypothetical protein	637978520	1.58	0.225714	Hg	(2+)		167	0		6	pfam05258		No	No	Monsieurs P, Moors H, Houdt RV, Janssen PJ, Janssen A, Coninx I, Mergeay M, Leys N. Heavy metal resistance in Cupriavidus metallidurans CH34 is governed by an intricate transcriptional network. Biometals (2011) 24:1133–1151.
Rmet_3646	signal peptide protein	637979069	1.58	0.225714	Co	(2+)		139	0		0			Yes	Yes	Monsieurs P, Moors H, Houdt RV, Janssen PJ, Janssen A, Coninx I, Mergeay M, Leys N. Heavy metal resistance in Cupriavidus metallidurans CH34 is governed by an intricate transcriptional network. Biometals (2011) 24:1133–1151.
Rmet_4464	hypothetical protein	637979886	1.58	0.225714	Zn	(2+)	czcL	154	0		0			Yes	No	Monsieurs P, Moors H, Houdt RV, Janssen PJ, Janssen A, Coninx I, Mergeay M, Leys N. Heavy metal resistance in Cupriavidus metallidurans CH34 is governed by an intricate transcriptional network. Biometals (2011) 24:1133–1151.
SO3300	cytochrome c	637345110	22.52	0.2252	Fe	(3+)		126	0		0			Yes	No	Beliaev AS, Klingeman DM, Klappenbach JA, Wu L, Romine MF, Tiedje JM, Nealson KH, Fredrickson JK, Zhou J. 2005. Global Transcriptome Analysis of Shewanella oneidensis MR-1 Exposed to Different Terminal Electron Acceptors. J. Bacteriol., 187: 7138-7145.
NE2070	rod shape-determining protein MreB (IMGterm)	637428395	2.25	0.225	Zn	(2+)	mreB	353	2	COG1077	2	pfam06723	TIGR00904	No	No	Park S, Ely RL. 2008. Genome-wide transcriptional responses of Nitrosomonas europaea to zinc. Arch Microbiol., 189: 541–548.
NE1099	Sigma factor, ECF subfamily	637427458	2.25	0.225	Zn	(2+)		167	42	COG1595	34	pfam04542 pfam08281	TIGR02937	No	No	Park S, Ely RL. 2008. Genome-wide transcriptional responses of Nitrosomonas europaea to zinc. Arch Microbiol., 189: 541–548.
BSU26650	potassium/proton-divalent cation antiporter	646319236	86.19	0.224453	As	(5+)	czcD	311	13	COG1230	17	pfam01545	TIGR01297	No	Yes	Moore CM, Gaballa A, Hui M, Ye RW, Helmann JD. Genetic and physiological responses of Bacillus subtilis to metal ion stress. Molecular Microbiology (2005) 57: 27–40.
Rmet_4889	Glutaredoxin-like region	637980310	1.57	0.224286	Cd	(2+)	prx5	243	2	COG0678 COG0695	2	pfam00462 pfam08534	TIGR02190	No	No	Monsieurs P, Moors H, Houdt RV, Janssen PJ, Janssen A, Coninx I, Mergeay M, Leys N. Heavy metal resistance in Cupriavidus metallidurans CH34 is governed by an intricate transcriptional network. Biometals (2011) 24:1133–1151.
Rmet_3522	alpha/beta hydrolase fold	637978939	1.57	0.224286	As	(3+)	pldB	302	5	COG2267	3	pfam12146		No	No	Monsieurs P, Moors H, Houdt RV, Janssen PJ, Janssen A, Coninx I, Mergeay M, Leys N. Heavy metal resistance in Cupriavidus metallidurans CH34 is governed by an intricate transcriptional network. Biometals (2011) 24:1133–1151.
Rmet_2314	Mercuric transport protein periplasmic component	637977712	1.57	0.224286	Cd	(2+)	merP	95	20	COG2608	20	pfam00403	TIGR02052	Yes	No	Monsieurs P, Moors H, Houdt RV, Janssen PJ, Janssen A, Coninx I, Mergeay M, Leys N. Heavy metal resistance in Cupriavidus metallidurans CH34 is governed by an intricate transcriptional network. Biometals (2011) 24:1133–1151.
Rmet_6345	Mercuric transport protein MerT	637975371	1.57	0.224286	Pb	(2+)	merT	116	0		13	pfam02411		Yes	Yes	Monsieurs P, Moors H, Houdt RV, Janssen PJ, Janssen A, Coninx I, Mergeay M, Leys N. Heavy metal resistance in Cupriavidus metallidurans CH34 is governed by an intricate transcriptional network. Biometals (2011) 24:1133–1151.
Rmet_6172	Mercuric transport protein MerT	637975198	1.57	0.224286	Pb	(2+)	merT	116	0		13	pfam02411		Yes	Yes	Monsieurs P, Moors H, Houdt RV, Janssen PJ, Janssen A, Coninx I, Mergeay M, Leys N. Heavy metal resistance in Cupriavidus metallidurans CH34 is governed by an intricate transcriptional network. Biometals (2011) 24:1133–1151.
Rmet_6109	hypothetical protein	637975135	1.57	0.224286	Cd	(2+)	copN	164	0		0			No	No	Monsieurs P, Moors H, Houdt RV, Janssen PJ, Janssen A, Coninx I, Mergeay M, Leys N. Heavy metal resistance in Cupriavidus metallidurans CH34 is governed by an intricate transcriptional network. Biometals (2011) 24:1133–1151.
CC3587	SSU ribosomal protein S1P (IMGterm)	637089647	11.4	0.223529	Cr	(6+)		565	1	COG0539	1	pfam00575	TIGR00717	No	No	Hu P, Brodie EL, Suzuki Y, McAdams HH, Andersen GL. 2005. Whole-Genome Transcriptional Analysis of Heavy Metal Stresses in Caulobacter crescentus. J. Bacteriol., 187:8437-8449.
NE1868	hypothetical protein	637428201	2.23	0.223	Zn	(2+)		210	1	COG3165	0			No	No	Park S, Ely RL. 2008. Genome-wide transcriptional responses of Nitrosomonas europaea to zinc. Arch Microbiol., 189: 541–548.
NE2017	hypothetical protein	637428344	2.23	0.223	Zn	(2+)		224	0		1	pfam01522		Yes	No	Park S, Ely RL. 2008. Genome-wide transcriptional responses of Nitrosomonas europaea to zinc. Arch Microbiol., 189: 541–548.
Rmet_0328	NADPH-dependent FMN reductase	637975702	1.56	0.222857	As	(3+)	arsH	254	7	COG0431	7	pfam03358	TIGR02690	No	No	Monsieurs P, Moors H, Houdt RV, Janssen PJ, Janssen A, Coninx I, Mergeay M, Leys N. Heavy metal resistance in Cupriavidus metallidurans CH34 is governed by an intricate transcriptional network. Biometals (2011) 24:1133–1151.
Rmet_6110	heavy metal sensor signal transduction histidine kinase (EC 2.7.13.3) (IMGterm)	637975136	1.56	0.222857	Co	(2+)	copS1	463	30	COG0642	20	pfam00512 pfam00672 pfam02518	TIGR01386	Yes	Yes	Monsieurs P, Moors H, Houdt RV, Janssen PJ, Janssen A, Coninx I, Mergeay M, Leys N. Heavy metal resistance in Cupriavidus metallidurans CH34 is governed by an intricate transcriptional network. Biometals (2011) 24:1133–1151.
Rmet_0021	Peptidase M20D, amidohydrolase	637975393	1.56	0.222857	As	(3+)		425	6	COG1473	13	pfam01546 pfam07687	TIGR01891	No	No	Monsieurs P, Moors H, Houdt RV, Janssen PJ, Janssen A, Coninx I, Mergeay M, Leys N. Heavy metal resistance in Cupriavidus metallidurans CH34 is governed by an intricate transcriptional network. Biometals (2011) 24:1133–1151.
Rmet_3625	protein of unknown function DUF58	637979048	1.56	0.222857	Hg	(2+)		316	6	COG1721	6	pfam01882		No	Yes	Monsieurs P, Moors H, Houdt RV, Janssen PJ, Janssen A, Coninx I, Mergeay M, Leys N. Heavy metal resistance in Cupriavidus metallidurans CH34 is governed by an intricate transcriptional network. Biometals (2011) 24:1133–1151.
Rmet_2303	Heavy metal translocating P-type ATPase	637977701	1.56	0.222857	Cd	(2+)	cadA	984	24	COG2217	18	pfam00122 pfam00403 pfam00702	TIGR01494 TIGR01511 TIGR01512 TIGR01525	No	Yes	Monsieurs P, Moors H, Houdt RV, Janssen PJ, Janssen A, Coninx I, Mergeay M, Leys N. Heavy metal resistance in Cupriavidus metallidurans CH34 is governed by an intricate transcriptional network. Biometals (2011) 24:1133–1151.
Rmet_4373	transcriptional regulator, XRE family (IMGterm)	637979794	1.56	0.222857	Cr	(6+)		123	2	COG3620	14	pfam01381		No	No	Monsieurs P, Moors H, Houdt RV, Janssen PJ, Janssen A, Coninx I, Mergeay M, Leys N. Heavy metal resistance in Cupriavidus metallidurans CH34 is governed by an intricate transcriptional network. Biometals (2011) 24:1133–1151.
Rmet_6113	copper resistance B precursor	637975139	1.56	0.222857	Co	(2+)	copB1	495	7	COG3667	7	pfam05275		Yes	No	Monsieurs P, Moors H, Houdt RV, Janssen PJ, Janssen A, Coninx I, Mergeay M, Leys N. Heavy metal resistance in Cupriavidus metallidurans CH34 is governed by an intricate transcriptional network. Biometals (2011) 24:1133–1151.
Rmet_4983	Propeptide, PepSY amd peptidase M4	637980404	1.56	0.222857	Zn	(2+)	mmfA	111	0		9	pfam03413		Yes	Yes	Monsieurs P, Moors H, Houdt RV, Janssen PJ, Janssen A, Coninx I, Mergeay M, Leys N. Heavy metal resistance in Cupriavidus metallidurans CH34 is governed by an intricate transcriptional network. Biometals (2011) 24:1133–1151.
Rmet_4034	Propeptide, PepSY amd peptidase M4	637979458	1.56	0.222857	Zn	(2+)	mmfA	111	0		9	pfam03413		Yes	Yes	Monsieurs P, Moors H, Houdt RV, Janssen PJ, Janssen A, Coninx I, Mergeay M, Leys N. Heavy metal resistance in Cupriavidus metallidurans CH34 is governed by an intricate transcriptional network. Biometals (2011) 24:1133–1151.
Rmet_2999	Propeptide, PepSY amd peptidase M4	637978399	1.56	0.222857	Zn	(2+)	mmfA	111	0		9	pfam03413		Yes	Yes	Monsieurs P, Moors H, Houdt RV, Janssen PJ, Janssen A, Coninx I, Mergeay M, Leys N. Heavy metal resistance in Cupriavidus metallidurans CH34 is governed by an intricate transcriptional network. Biometals (2011) 24:1133–1151.
Rmet_6206	hypothetical protein	637975232	1.56	0.222857	Ni	(2+)	cnrX	148	0		0			Yes	Yes	Monsieurs P, Moors H, Houdt RV, Janssen PJ, Janssen A, Coninx I, Mergeay M, Leys N. Heavy metal resistance in Cupriavidus metallidurans CH34 is governed by an intricate transcriptional network. Biometals (2011) 24:1133–1151.
NE0952	integration host factor alpha subunit	637427323	2.22	0.222	Zn	(2+)	ihfA	102	9	COG0776	9	pfam00216	TIGR00987	No	No	Park S, Ely RL. 2008. Genome-wide transcriptional responses of Nitrosomonas europaea to zinc. Arch Microbiol., 189: 541–548.
Rmet_1236	phage integrase	637976623	1.55	0.221429	Sr	(2+)	int	399	4	COG0582	23	pfam00589		No	No	Monsieurs P, Moors H, Houdt RV, Janssen PJ, Janssen A, Coninx I, Mergeay M, Leys N. Heavy metal resistance in Cupriavidus metallidurans CH34 is governed by an intricate transcriptional network. Biometals (2011) 24:1133–1151.
Rmet_4370	Alcohol dehydrogenase GroES-like protein	637979791	1.55	0.221429	Se	(4+)		338	11	COG0604	20	pfam00107 pfam08240	TIGR02817	No	No	Monsieurs P, Moors H, Houdt RV, Janssen PJ, Janssen A, Coninx I, Mergeay M, Leys N. Heavy metal resistance in Cupriavidus metallidurans CH34 is governed by an intricate transcriptional network. Biometals (2011) 24:1133–1151.
Rmet_3095	phosphoribosyltransferase	637978494	1.55	0.221429	Co	(2+)	hpt	180	1	COG0634	16	pfam00156	TIGR01203	No	Yes	Monsieurs P, Moors H, Houdt RV, Janssen PJ, Janssen A, Coninx I, Mergeay M, Leys N. Heavy metal resistance in Cupriavidus metallidurans CH34 is governed by an intricate transcriptional network. Biometals (2011) 24:1133–1151.
Rmet_5928	transmembrane protein	637981347	1.55	0.221429	As	(3+)		1022	5	COG0744	1	pfam00912		Yes	Yes	Monsieurs P, Moors H, Houdt RV, Janssen PJ, Janssen A, Coninx I, Mergeay M, Leys N. Heavy metal resistance in Cupriavidus metallidurans CH34 is governed by an intricate transcriptional network. Biometals (2011) 24:1133–1151.
Rmet_3448	Glyoxylate carboligase	637978864	1.55	0.221429	Sr	(2+)	gcl	596	7	COG3960	18	pfam00205 pfam02775 pfam02776	TIGR01504	No	No	Monsieurs P, Moors H, Houdt RV, Janssen PJ, Janssen A, Coninx I, Mergeay M, Leys N. Heavy metal resistance in Cupriavidus metallidurans CH34 is governed by an intricate transcriptional network. Biometals (2011) 24:1133–1151.
Rmet_4548	transcriptional regulator, TetR family (IMGterm)	637979970	1.55	0.221429	Hg	(2+)		247	0		61	pfam00440		No	No	Monsieurs P, Moors H, Houdt RV, Janssen PJ, Janssen A, Coninx I, Mergeay M, Leys N. Heavy metal resistance in Cupriavidus metallidurans CH34 is governed by an intricate transcriptional network. Biometals (2011) 24:1133–1151.
Rmet_6185	MerE	637975211	1.55	0.221429	Cd	(2+)	merE	78	0		4	pfam05052		No	Yes	Monsieurs P, Moors H, Houdt RV, Janssen PJ, Janssen A, Coninx I, Mergeay M, Leys N. Heavy metal resistance in Cupriavidus metallidurans CH34 is governed by an intricate transcriptional network. Biometals (2011) 24:1133–1151.
Rmet_6176	MerE	637975202	1.55	0.221429	Cd	(2+)	merE	78	0		4	pfam05052		No	Yes	Monsieurs P, Moors H, Houdt RV, Janssen PJ, Janssen A, Coninx I, Mergeay M, Leys N. Heavy metal resistance in Cupriavidus metallidurans CH34 is governed by an intricate transcriptional network. Biometals (2011) 24:1133–1151.
Rmet_0184	PP-loop	637975556	1.54	0.22	Sr	(2+)		314	5	COG0037	4	pfam01171		No	No	Monsieurs P, Moors H, Houdt RV, Janssen PJ, Janssen A, Coninx I, Mergeay M, Leys N. Heavy metal resistance in Cupriavidus metallidurans CH34 is governed by an intricate transcriptional network. Biometals (2011) 24:1133–1151.
Rmet_4539	Endoribonuclease L-PSP	637979961	1.54	0.22	Co	(2+)		142	5	COG0251	5	pfam01042		No	No	Monsieurs P, Moors H, Houdt RV, Janssen PJ, Janssen A, Coninx I, Mergeay M, Leys N. Heavy metal resistance in Cupriavidus metallidurans CH34 is governed by an intricate transcriptional network. Biometals (2011) 24:1133–1151.
Rmet_0101	beta-lactamase-like protein	637975473	1.54	0.22	Pb	(2+)		359	5	COG0491	9	pfam00753		No	No	Monsieurs P, Moors H, Houdt RV, Janssen PJ, Janssen A, Coninx I, Mergeay M, Leys N. Heavy metal resistance in Cupriavidus metallidurans CH34 is governed by an intricate transcriptional network. Biometals (2011) 24:1133–1151.
Rmet_4466	heavy metal sensor signal transduction histidine kinase (EC 2.7.13.3) (IMGterm)	637979888	1.54	0.22	Zn	(2+)	czcS2	480	30	COG0642	20	pfam00512 pfam00672 pfam02518	TIGR01386	Yes	Yes	Monsieurs P, Moors H, Houdt RV, Janssen PJ, Janssen A, Coninx I, Mergeay M, Leys N. Heavy metal resistance in Cupriavidus metallidurans CH34 is governed by an intricate transcriptional network. Biometals (2011) 24:1133–1151.
Rmet_0330	Bile acid:sodium symporter	637975704	1.54	0.22	As	(3+)	arsB	354	12	COG0798	12	pfam01758	TIGR00832	No	Yes	Monsieurs P, Moors H, Houdt RV, Janssen PJ, Janssen A, Coninx I, Mergeay M, Leys N. Heavy metal resistance in Cupriavidus metallidurans CH34 is governed by an intricate transcriptional network. Biometals (2011) 24:1133–1151.
Rmet_2451	4Fe-4S ferredoxin, iron-sulfur binding	637977849	1.54	0.22	Co	(2+)	fdx8	107	4	COG1146	3	pfam00037 pfam11953		No	No	Monsieurs P, Moors H, Houdt RV, Janssen PJ, Janssen A, Coninx I, Mergeay M, Leys N. Heavy metal resistance in Cupriavidus metallidurans CH34 is governed by an intricate transcriptional network. Biometals (2011) 24:1133–1151.
Rmet_0553	formate dehydrogenase gamma subunit (EC 1.2.1.2) (IMGterm)	637975928	1.54	0.22	Cr	(6+)	fdsG	169	2	COG1905	3	pfam01257		No	No	Monsieurs P, Moors H, Houdt RV, Janssen PJ, Janssen A, Coninx I, Mergeay M, Leys N. Heavy metal resistance in Cupriavidus metallidurans CH34 is governed by an intricate transcriptional network. Biometals (2011) 24:1133–1151.
Rmet_4594	Heavy metal translocating P-type ATPase	637980015	1.54	0.22	Cd	(2+)	zntA	794	24	COG2217	15	pfam00122 pfam00702	TIGR01494 TIGR01525	No	Yes	Monsieurs P, Moors H, Houdt RV, Janssen PJ, Janssen A, Coninx I, Mergeay M, Leys N. Heavy metal resistance in Cupriavidus metallidurans CH34 is governed by an intricate transcriptional network. Biometals (2011) 24:1133–1151.
Rmet_1114	major facilitator superfamily MFS_1	637976496	1.54	0.22	Pb	(2+)	sbnD	395	29	COG2814	35	pfam07690		Yes	Yes	Monsieurs P, Moors H, Houdt RV, Janssen PJ, Janssen A, Coninx I, Mergeay M, Leys N. Heavy metal resistance in Cupriavidus metallidurans CH34 is governed by an intricate transcriptional network. Biometals (2011) 24:1133–1151.
Rmet_3573	protein of unknown function DUF466	637978991	1.54	0.22	Co	(2+)		64	4	COG2879	4	pfam04328		No	No	Monsieurs P, Moors H, Houdt RV, Janssen PJ, Janssen A, Coninx I, Mergeay M, Leys N. Heavy metal resistance in Cupriavidus metallidurans CH34 is governed by an intricate transcriptional network. Biometals (2011) 24:1133–1151.
Rmet_5308	hypothetical protein	637980726	1.54	0.22	Zn	(2+)		99	2	COG3809	0			No	No	Monsieurs P, Moors H, Houdt RV, Janssen PJ, Janssen A, Coninx I, Mergeay M, Leys N. Heavy metal resistance in Cupriavidus metallidurans CH34 is governed by an intricate transcriptional network. Biometals (2011) 24:1133–1151.
Rmet_5391	hypothetical protein	637980809	1.54	0.22	Pb	(2+)		141	4	COG5591	0			Yes	No	Monsieurs P, Moors H, Houdt RV, Janssen PJ, Janssen A, Coninx I, Mergeay M, Leys N. Heavy metal resistance in Cupriavidus metallidurans CH34 is governed by an intricate transcriptional network. Biometals (2011) 24:1133–1151.
Rv2963	PROBABLE INTEGRAL MEMBRANE PROTEIN	637028213	16.0452	0.219797	Cu	(2+)		406	4	COG0701	4	pfam03773		No	Yes	Ward SK, Hoye EA, Talaat AM. 2008. The Global Responses of Mycobacterium tuberculosis to Physiological Levels of Copper. J. Bacteriol., 190: 2939-2946.
NE2186	homoserine O-acetyltransferase (EC 2.3.1.31) (IMGterm)	637428506	2.19	0.219	Zn	(2+)	metX	377	3	COG2021	9	pfam00561	TIGR01392	No	No	Park S, Ely RL. 2008. Genome-wide transcriptional responses of Nitrosomonas europaea to zinc. Arch Microbiol., 189: 541–548.
NE0975	hypothetical protein	637427346	2.19	0.219	Zn	(2+)		81	1	COG2336	4	pfam04014		No	No	Park S, Ely RL. 2008. Genome-wide transcriptional responses of Nitrosomonas europaea to zinc. Arch Microbiol., 189: 541–548.
SO3942	peptidase Do (EC 3.4.21.107). Serine peptidase. MEROPS family S01B (IMGterm)	637345701	7	0.21875	U	(6+)		450	21	COG0265	18	pfam00089 pfam00595	TIGR02037	Yes	Yes	Bencheikh-Latmani R, Williams SM, Haucke L, Criddle CS, Wu L, Zhou J, Tebo BM. Global Transcriptional Profiling of Shewanella oneidensis MR-1 during Cr(VI) and U(VI) Reduction. Appl. Environ. Microbiol. 2005, 71(11):7453-7460.
SO4053	methyl-accepting chemotaxis sensory transducer (IMGterm)	637345797	7	0.21875	U	(6+)		634	23	COG0840	8	pfam00015 pfam00672		Yes	Yes	Bencheikh-Latmani R, Williams SM, Haucke L, Criddle CS, Wu L, Zhou J, Tebo BM. Global Transcriptional Profiling of Shewanella oneidensis MR-1 during Cr(VI) and U(VI) Reduction. Appl. Environ. Microbiol. 2005, 71(11):7453-7460.
SO3842	hypothetical protein	637345608	7	0.21875	U	(6+)		318	5	COG3595	0			Yes	No	Bencheikh-Latmani R, Williams SM, Haucke L, Criddle CS, Wu L, Zhou J, Tebo BM. Global Transcriptional Profiling of Shewanella oneidensis MR-1 during Cr(VI) and U(VI) Reduction. Appl. Environ. Microbiol. 2005, 71(11):7453-7460.
CC1780	ThiJ/PfpI family protein	637087824	11.1478	0.218585	Cd	(2+)		267	14	COG4977	8	pfam01965		Yes	No	Hu P, Brodie EL, Suzuki Y, McAdams HH, Andersen GL. 2005. Whole-Genome Transcriptional Analysis of Heavy Metal Stresses in Caulobacter crescentus. J. Bacteriol., 187:8437-8449.
Rmet_1014	DNA-(apurinic or apyrimidinic site) lyase (EC 4.2.99.18) / endonuclease III (EC 3.2.2.-) (IMGterm)	637976395	1.53	0.218571	Cd	(2+)	nth	214	3	COG0177	3	pfam00633 pfam00730	TIGR01083	No	No	Monsieurs P, Moors H, Houdt RV, Janssen PJ, Janssen A, Coninx I, Mergeay M, Leys N. Heavy metal resistance in Cupriavidus metallidurans CH34 is governed by an intricate transcriptional network. Biometals (2011) 24:1133–1151.
Rmet_5927	aldo/keto reductase	637981346	1.53	0.218571	Se	(4+)	mocA	341	6	COG0667	10	pfam00248		No	No	Monsieurs P, Moors H, Houdt RV, Janssen PJ, Janssen A, Coninx I, Mergeay M, Leys N. Heavy metal resistance in Cupriavidus metallidurans CH34 is governed by an intricate transcriptional network. Biometals (2011) 24:1133–1151.
Rmet_5982	outer membrane efflux protein	637975008	1.53	0.218571	Co	(2+)	czcC	418	22	COG1538	22	pfam02321		Yes	No	Monsieurs P, Moors H, Houdt RV, Janssen PJ, Janssen A, Coninx I, Mergeay M, Leys N. Heavy metal resistance in Cupriavidus metallidurans CH34 is governed by an intricate transcriptional network. Biometals (2011) 24:1133–1151.
Rmet_6119	Heavy metal translocating P-type ATPase	637975145	1.53	0.218571	Cd	(2+)	copF	805	3	COG2217 COG3350	3	pfam00122 pfam00702 pfam04945	TIGR01494 TIGR01511 TIGR01525	No	Yes	Monsieurs P, Moors H, Houdt RV, Janssen PJ, Janssen A, Coninx I, Mergeay M, Leys N. Heavy metal resistance in Cupriavidus metallidurans CH34 is governed by an intricate transcriptional network. Biometals (2011) 24:1133–1151.
Rmet_4531	Tetratricopeptide TPR_2	637979953	1.53	0.218571	Cs	(1+)		531	0		5	pfam00092 pfam00515		No	Yes	Monsieurs P, Moors H, Houdt RV, Janssen PJ, Janssen A, Coninx I, Mergeay M, Leys N. Heavy metal resistance in Cupriavidus metallidurans CH34 is governed by an intricate transcriptional network. Biometals (2011) 24:1133–1151.
cg1432	dihydroxyacid dehydratase (EC 4.2.1.9) (IMGterm)	639315781	2.4	0.218182	Cd	(2+)	ilvD	613	5	COG0129	5	pfam00920	TIGR00110	No	No	Fanous A, Weiss W, Görg A, Jacob F, Parlar H. 2008. A proteome analysis of the cadmium and mercury response in Corynebacterium glutamicum. Proteomics, 8: 4976–4986.
NE0645	imidazole glycerol phosphate synthase subunit hisH (EC 2.4.2.-) (IMGterm)	637427021	2.18	0.218	Zn	(2+)	hisH	212	4	COG0118	8	pfam00117	TIGR01855	No	No	Park S, Ely RL. 2008. Genome-wide transcriptional responses of Nitrosomonas europaea to zinc. Arch Microbiol., 189: 541–548.
NE0476	Protein of unknown function DUF79	637426855	2.18	0.218	Zn	(2+)		84	2	COG2026	11	pfam05016	TIGR02385	No	No	Park S, Ely RL. 2008. Genome-wide transcriptional responses of Nitrosomonas europaea to zinc. Arch Microbiol., 189: 541–548.
NE2519	hypothetical protein	637428827	2.18	0.218	Zn	(2+)		301	5	COG2378	0			No	No	Park S, Ely RL. 2008. Genome-wide transcriptional responses of Nitrosomonas europaea to zinc. Arch Microbiol., 189: 541–548.
NE0146	TPR repeat	637426526	2.18	0.218	Zn	(2+)	pilF	263	2	COG3063	4	pfam00515	TIGR02521	Yes	No	Park S, Ely RL. 2008. Genome-wide transcriptional responses of Nitrosomonas europaea to zinc. Arch Microbiol., 189: 541–548.
Rmet_6184	transcriptional regulator, MerR family (IMGterm)	637975210	1.52	0.217143	Pb	(2+)	merD	121	23	COG0789	0		TIGR02054	No	No	Monsieurs P, Moors H, Houdt RV, Janssen PJ, Janssen A, Coninx I, Mergeay M, Leys N. Heavy metal resistance in Cupriavidus metallidurans CH34 is governed by an intricate transcriptional network. Biometals (2011) 24:1133–1151.
Rmet_6175	transcriptional regulator, MerR family (IMGterm)	637975201	1.52	0.217143	Pb	(2+)	merD	121	23	COG0789	0		TIGR02054	No	No	Monsieurs P, Moors H, Houdt RV, Janssen PJ, Janssen A, Coninx I, Mergeay M, Leys N. Heavy metal resistance in Cupriavidus metallidurans CH34 is governed by an intricate transcriptional network. Biometals (2011) 24:1133–1151.
Rmet_4067	Twin-arginine translocation pathway signal	637979491	1.52	0.217143	Ni	(2+)	bug	325	11	COG3181	11	pfam03401		Yes	No	Monsieurs P, Moors H, Houdt RV, Janssen PJ, Janssen A, Coninx I, Mergeay M, Leys N. Heavy metal resistance in Cupriavidus metallidurans CH34 is governed by an intricate transcriptional network. Biometals (2011) 24:1133–1151.
Rmet_2276	hypothetical protein	637977672	1.52	0.217143	Zn	(2+)	exbX	80	0		0			No	Yes	Monsieurs P, Moors H, Houdt RV, Janssen PJ, Janssen A, Coninx I, Mergeay M, Leys N. Heavy metal resistance in Cupriavidus metallidurans CH34 is governed by an intricate transcriptional network. Biometals (2011) 24:1133–1151.
NE1086	sigma-70 factor, ECF subfamily	637427447	2.17	0.217	Zn	(2+)		170	42	COG1595	34	pfam04542 pfam08281	TIGR02937	No	No	Park S, Ely RL. 2008. Genome-wide transcriptional responses of Nitrosomonas europaea to zinc. Arch Microbiol., 189: 541–548.
NE0189	transcriptional regulator, XRE family (IMGterm)	637426567	2.17	0.217	Zn	(2+)		102	1	COG2944	14	pfam01381		No	No	Park S, Ely RL. 2008. Genome-wide transcriptional responses of Nitrosomonas europaea to zinc. Arch Microbiol., 189: 541–548.
BC3024	NAD(P)H nitroreductase	637419782	4.12	0.216842	Ag	(1+)		212	11	COG0778	11	pfam00881		No	No	Ganesh Babu MM, Sridhar J, Gunasekaran P. 2011. Global transcriptome analysis of Bacillus cereus ATCC 14579 in response to silver nitrate stress. J. Nanobiotechnology, 9: 49-61.
NE1627	shikimate dehydrogenase (EC 1.1.1.25) (IMGterm)	637427968	2.16	0.216	Zn	(2+)	aroE1	276	5	COG0169	2	pfam01488 pfam08501	TIGR00507	No	No	Park S, Ely RL. 2008. Genome-wide transcriptional responses of Nitrosomonas europaea to zinc. Arch Microbiol., 189: 541–548.
NE0098	regulatory inactivation of DnaA Hda protein (IMGterm)	637426483	2.16	0.216	Zn	(2+)		220	3	COG0593	1	pfam00308	TIGR03420	No	No	Park S, Ely RL. 2008. Genome-wide transcriptional responses of Nitrosomonas europaea to zinc. Arch Microbiol., 189: 541–548.
NE1165	pteridine reductase	637427522	2.16	0.216	Zn	(2+)		246	25	COG1028	39	pfam00106		No	No	Park S, Ely RL. 2008. Genome-wide transcriptional responses of Nitrosomonas europaea to zinc. Arch Microbiol., 189: 541–548.
NE1364	Appr-1-p processing enzyme family	637427716	2.16	0.216	Zn	(2+)		352	2	COG2110	2	pfam01661		No	No	Park S, Ely RL. 2008. Genome-wide transcriptional responses of Nitrosomonas europaea to zinc. Arch Microbiol., 189: 541–548.
Rmet_0148	N-acetyl-gamma-glutamyl-phosphate reductase (EC 1.2.1.38) (IMGterm)	637975520	1.51	0.215714	Co	(2+)	argC1	335	3	COG0002	1	pfam01118	TIGR01851	No	No	Monsieurs P, Moors H, Houdt RV, Janssen PJ, Janssen A, Coninx I, Mergeay M, Leys N. Heavy metal resistance in Cupriavidus metallidurans CH34 is governed by an intricate transcriptional network. Biometals (2011) 24:1133–1151.
Rmet_0331	protein tyrosine phosphatase (IMGterm)	637975705	1.51	0.215714	Pb	(2+)	arsC2	170	13	COG0394	13	pfam01451		Yes	No	Monsieurs P, Moors H, Houdt RV, Janssen PJ, Janssen A, Coninx I, Mergeay M, Leys N. Heavy metal resistance in Cupriavidus metallidurans CH34 is governed by an intricate transcriptional network. Biometals (2011) 24:1133–1151.
Rmet_0375	Na+/solute symporter	637975749	1.51	0.215714	As	(3+)		478	1	COG0591	1	pfam00474		No	Yes	Monsieurs P, Moors H, Houdt RV, Janssen PJ, Janssen A, Coninx I, Mergeay M, Leys N. Heavy metal resistance in Cupriavidus metallidurans CH34 is governed by an intricate transcriptional network. Biometals (2011) 24:1133–1151.
Rmet_3442	acetylornithine deacetylase or succinyl-diaminopimelate desuccinylase	637978858	1.51	0.215714	As	(3+)		422	6	COG0624	13	pfam01546 pfam07687	TIGR01910	No	No	Monsieurs P, Moors H, Houdt RV, Janssen PJ, Janssen A, Coninx I, Mergeay M, Leys N. Heavy metal resistance in Cupriavidus metallidurans CH34 is governed by an intricate transcriptional network. Biometals (2011) 24:1133–1151.
Rmet_4868	Alpha/beta hydrolase fold-3	637980289	1.51	0.215714	Cr	(6+)	llpE	291	8	COG0657	7	pfam07859		No	No	Monsieurs P, Moors H, Houdt RV, Janssen PJ, Janssen A, Coninx I, Mergeay M, Leys N. Heavy metal resistance in Cupriavidus metallidurans CH34 is governed by an intricate transcriptional network. Biometals (2011) 24:1133–1151.
Rmet_0330	Bile acid:sodium symporter	637975704	1.51	0.215714	Co	(2+)	arsB	354	12	COG0798	12	pfam01758	TIGR00832	No	Yes	Monsieurs P, Moors H, Houdt RV, Janssen PJ, Janssen A, Coninx I, Mergeay M, Leys N. Heavy metal resistance in Cupriavidus metallidurans CH34 is governed by an intricate transcriptional network. Biometals (2011) 24:1133–1151.
Rmet_4765	protein of unknown function DUF21	637980186	1.51	0.215714	Cs	(1+)		437	8	COG1253	5	pfam00571 pfam01595 pfam03471		Yes	Yes	Monsieurs P, Moors H, Houdt RV, Janssen PJ, Janssen A, Coninx I, Mergeay M, Leys N. Heavy metal resistance in Cupriavidus metallidurans CH34 is governed by an intricate transcriptional network. Biometals (2011) 24:1133–1151.
Rmet_1970	PhoH-like protein	637977353	1.51	0.215714	As	(3+)		564	2	COG1875	6	pfam02562		No	No	Monsieurs P, Moors H, Houdt RV, Janssen PJ, Janssen A, Coninx I, Mergeay M, Leys N. Heavy metal resistance in Cupriavidus metallidurans CH34 is governed by an intricate transcriptional network. Biometals (2011) 24:1133–1151.
Rmet_2059	nitrogen metabolism transcriptional regulator, NtrC, Fis family (IMGterm)	637977444	1.51	0.215714	Cr	(6+)	glnG	528	8	COG2204	7	pfam00072 pfam00158 pfam02954	TIGR01818	No	No	Monsieurs P, Moors H, Houdt RV, Janssen PJ, Janssen A, Coninx I, Mergeay M, Leys N. Heavy metal resistance in Cupriavidus metallidurans CH34 is governed by an intricate transcriptional network. Biometals (2011) 24:1133–1151.
Rmet_6298	hypothetical protein	637975324	1.51	0.215714	Co	(2+)	trbN	265	0		5	pfam01464		Yes	No	Monsieurs P, Moors H, Houdt RV, Janssen PJ, Janssen A, Coninx I, Mergeay M, Leys N. Heavy metal resistance in Cupriavidus metallidurans CH34 is governed by an intricate transcriptional network. Biometals (2011) 24:1133–1151.
Rmet_2061	conserved hypothetical signal peptide protein	637977446	1.51	0.215714	Mn	(4+)		157	0		0			Yes	No	Monsieurs P, Moors H, Houdt RV, Janssen PJ, Janssen A, Coninx I, Mergeay M, Leys N. Heavy metal resistance in Cupriavidus metallidurans CH34 is governed by an intricate transcriptional network. Biometals (2011) 24:1133–1151.
NE1714	Undecaprenyl pyrophosphate synthetase (EC 2.5.1.31) (IMGterm)	637428052	2.15	0.215	Zn	(2+)		263	3	COG0020	3	pfam01255	TIGR00055	No	No	Park S, Ely RL. 2008. Genome-wide transcriptional responses of Nitrosomonas europaea to zinc. Arch Microbiol., 189: 541–548.
NE1658	acyl-CoA synthase	637427998	2.15	0.215	Zn	(2+)		610	13	COG0318	20	pfam00501		No	No	Park S, Ely RL. 2008. Genome-wide transcriptional responses of Nitrosomonas europaea to zinc. Arch Microbiol., 189: 541–548.
Rmet_2941	transcriptional regulator, LysR family (IMGterm)	637978341	1.5	0.214286	As	(3+)	oxyR	318	70	COG0583	66	pfam00126 pfam03466		No	No	Monsieurs P, Moors H, Houdt RV, Janssen PJ, Janssen A, Coninx I, Mergeay M, Leys N. Heavy metal resistance in Cupriavidus metallidurans CH34 is governed by an intricate transcriptional network. Biometals (2011) 24:1133–1151.
Rmet_2675	TolB-like protein	637978073	1.5	0.214286	Cs	(1+)	tolB	446	3	COG0823	2	pfam04052 pfam07676	TIGR02800	Yes	No	Monsieurs P, Moors H, Houdt RV, Janssen PJ, Janssen A, Coninx I, Mergeay M, Leys N. Heavy metal resistance in Cupriavidus metallidurans CH34 is governed by an intricate transcriptional network. Biometals (2011) 24:1133–1151.
Rmet_2451	4Fe-4S ferredoxin, iron-sulfur binding	637977849	1.5	0.214286	Cr	(6+)	fdx8	107	4	COG1146	3	pfam00037 pfam11953		No	No	Monsieurs P, Moors H, Houdt RV, Janssen PJ, Janssen A, Coninx I, Mergeay M, Leys N. Heavy metal resistance in Cupriavidus metallidurans CH34 is governed by an intricate transcriptional network. Biometals (2011) 24:1133–1151.
Rmet_5979	cation diffusion facilitator family transporter	637975005	1.5	0.214286	Co	(2+)	czcD	316	13	COG1230	17	pfam01545	TIGR01297	No	Yes	Monsieurs P, Moors H, Houdt RV, Janssen PJ, Janssen A, Coninx I, Mergeay M, Leys N. Heavy metal resistance in Cupriavidus metallidurans CH34 is governed by an intricate transcriptional network. Biometals (2011) 24:1133–1151.
Rmet_4120	outer membrane efflux protein	637979543	1.5	0.214286	Sr	(2+)	hmyC	460	22	COG1538	22	pfam02321		Yes	No	Monsieurs P, Moors H, Houdt RV, Janssen PJ, Janssen A, Coninx I, Mergeay M, Leys N. Heavy metal resistance in Cupriavidus metallidurans CH34 is governed by an intricate transcriptional network. Biometals (2011) 24:1133–1151.
Rmet_0090	two component transcriptional regulator, LuxR family (IMGterm)	637975462	1.5	0.214286	Cr	(6+)	vsrD	210	22	COG2197	17	pfam00072 pfam00196		No	No	Monsieurs P, Moors H, Houdt RV, Janssen PJ, Janssen A, Coninx I, Mergeay M, Leys N. Heavy metal resistance in Cupriavidus metallidurans CH34 is governed by an intricate transcriptional network. Biometals (2011) 24:1133–1151.
Rmet_4462	hypothetical protein	637979884	1.5	0.214286	TL	(1+)	hns	99	4	COG2916	4	pfam00816		No	No	Monsieurs P, Moors H, Houdt RV, Janssen PJ, Janssen A, Coninx I, Mergeay M, Leys N. Heavy metal resistance in Cupriavidus metallidurans CH34 is governed by an intricate transcriptional network. Biometals (2011) 24:1133–1151.
Rmet_2423	sigma E regulatory protein, MucB/RseB (IMGterm)	637977821	1.5	0.214286	Ag	(1+)	rseB	359	2	COG3026	2	pfam03888		Yes	No	Monsieurs P, Moors H, Houdt RV, Janssen PJ, Janssen A, Coninx I, Mergeay M, Leys N. Heavy metal resistance in Cupriavidus metallidurans CH34 is governed by an intricate transcriptional network. Biometals (2011) 24:1133–1151.
Rmet_0773	Phosphonate uptake transporter	637976149	1.5	0.214286	Zn	(2+)	phnE	292	1	COG3639	66	pfam00528	TIGR01097	Yes	Yes	Monsieurs P, Moors H, Houdt RV, Janssen PJ, Janssen A, Coninx I, Mergeay M, Leys N. Heavy metal resistance in Cupriavidus metallidurans CH34 is governed by an intricate transcriptional network. Biometals (2011) 24:1133–1151.
Rmet_4892	sulfite dehydrogenase (cytochrome) subunit SorB (EC 1.8.2.1) (IMGterm)	637980313	1.5	0.214286	Cr	(6+)	sorB	218	1	COG4654	13	pfam00034		Yes	No	Monsieurs P, Moors H, Houdt RV, Janssen PJ, Janssen A, Coninx I, Mergeay M, Leys N. Heavy metal resistance in Cupriavidus metallidurans CH34 is governed by an intricate transcriptional network. Biometals (2011) 24:1133–1151.
Rmet_5753	protein of unknown function DUF326	637981172	1.5	0.214286	As	(3+)		116	0		0			No	No	Monsieurs P, Moors H, Houdt RV, Janssen PJ, Janssen A, Coninx I, Mergeay M, Leys N. Heavy metal resistance in Cupriavidus metallidurans CH34 is governed by an intricate transcriptional network. Biometals (2011) 24:1133–1151.
NE0928	transcriptional regulator, BadM/Rrf2 family (IMGterm)	637427299	2.14	0.214	Zn	(2+)	yhdE	151	10	COG1959	11	pfam02082	TIGR00738	No	No	Park S, Ely RL. 2008. Genome-wide transcriptional responses of Nitrosomonas europaea to zinc. Arch Microbiol., 189: 541–548.
NE1977	transmembrane protein	637428308	2.14	0.214	Zn	(2+)		63	0		1	pfam11137		Yes	Yes	Park S, Ely RL. 2008. Genome-wide transcriptional responses of Nitrosomonas europaea to zinc. Arch Microbiol., 189: 541–548.
NE1642	Maf-like protein	637427982	2.13	0.213	Zn	(2+)		198	3	COG0424	3	pfam02545	TIGR00172	No	No	Park S, Ely RL. 2008. Genome-wide transcriptional responses of Nitrosomonas europaea to zinc. Arch Microbiol., 189: 541–548.
NE1003	Aldose 1-epimerase	637427374	2.13	0.213	Zn	(2+)		301	2	COG0676	4	pfam01263		No	No	Park S, Ely RL. 2008. Genome-wide transcriptional responses of Nitrosomonas europaea to zinc. Arch Microbiol., 189: 541–548.
NE2207	bacterial nucleoid protein Hbs (IMGterm)	637428527	2.13	0.213	Zn	(2+)	hupB	90	9	COG0776	9	pfam00216		No	No	Park S, Ely RL. 2008. Genome-wide transcriptional responses of Nitrosomonas europaea to zinc. Arch Microbiol., 189: 541–548.
SO2736	hypothetical protein	637344558	21.21	0.2121	Fe	(3+)		322	0		3	pfam11383		Yes	No	Beliaev AS, Klingeman DM, Klappenbach JA, Wu L, Romine MF, Tiedje JM, Nealson KH, Fredrickson JK, Zhou J. 2005. Global Transcriptome Analysis of Shewanella oneidensis MR-1 Exposed to Different Terminal Electron Acceptors. J. Bacteriol., 187: 7138-7145.
NE1899	ATPase component ABC-type (unclassified) transport system	637428232	2.12	0.212	Zn	(2+)		250	15	COG1136	113	pfam00005		No	No	Park S, Ely RL. 2008. Genome-wide transcriptional responses of Nitrosomonas europaea to zinc. Arch Microbiol., 189: 541–548.
NE0526	hypothetical protein	637426906	2.12	0.212	Zn	(2+)		126	3	COG1534	3	pfam01985	TIGR00253	No	No	Park S, Ely RL. 2008. Genome-wide transcriptional responses of Nitrosomonas europaea to zinc. Arch Microbiol., 189: 541–548.
NE1142	protein translocase subunit yajC (IMGterm)	637427497	2.12	0.212	Zn	(2+)		158	4	COG1862	4	pfam02699	TIGR00739	No	Yes	Park S, Ely RL. 2008. Genome-wide transcriptional responses of Nitrosomonas europaea to zinc. Arch Microbiol., 189: 541–548.
NE2372	hypothetical protein	637428686	2.12	0.212	Zn	(2+)		77	1	COG2938	1	pfam03937		No	No	Park S, Ely RL. 2008. Genome-wide transcriptional responses of Nitrosomonas europaea to zinc. Arch Microbiol., 189: 541–548.
CC0663	TonB-dependent receptor, putative	637086697	10.8	0.211765	Cd	(2+)		660	34	COG1629	4	pfam00593		Yes	No	Hu P, Brodie EL, Suzuki Y, McAdams HH, Andersen GL. 2005. Whole-Genome Transcriptional Analysis of Heavy Metal Stresses in Caulobacter crescentus. J. Bacteriol., 187:8437-8449.
NE0439	phosphoserine phosphatase (EC 3.1.3.3) (IMGterm)	637426820	2.11	0.211	Zn	(2+)	serB	276	3	COG0560	2	pfam00702	TIGR00338 TIGR01488	No	No	Park S, Ely RL. 2008. Genome-wide transcriptional responses of Nitrosomonas europaea to zinc. Arch Microbiol., 189: 541–548.
NE1898	RND multidrug efflux membrane fusion protein HlyD	637428231	2.11	0.211	Zn	(2+)		381	50	COG0845	48	pfam00529	TIGR01730	Yes	Yes	Park S, Ely RL. 2008. Genome-wide transcriptional responses of Nitrosomonas europaea to zinc. Arch Microbiol., 189: 541–548.
NE0426	DNA-directed RNA polymerase subunit alpha (EC 2.7.7.6) (IMGterm)	637426806	2.1	0.21	Zn	(2+)	rpoA	336	1	COG0202	1	pfam01000 pfam01193 pfam03118	TIGR02027	No	No	Park S, Ely RL. 2008. Genome-wide transcriptional responses of Nitrosomonas europaea to zinc. Arch Microbiol., 189: 541–548.
cg3405	NADPH quinone reductase or Zn-dependent oxidoreductase	639317595	2.3	0.209091	Hg	(2+)		325	11	COG0604	20	pfam00107 pfam08240		No	No	Fanous A, Weiss W, Görg A, Jacob F, Parlar H. 2008. A proteome analysis of the cadmium and mercury response in Corynebacterium glutamicum. Proteomics, 8: 4976–4986.
cg2937	ABC-type dipeptide/oligopeptide/nickel transport system, secreted component	639317159	2.3	0.209091	Hg	(2+)		536	1	COG0747	4	pfam00496	TIGR01409	Yes	No	Fanous A, Weiss W, Görg A, Jacob F, Parlar H. 2008. A proteome analysis of the cadmium and mercury response in Corynebacterium glutamicum. Proteomics, 8: 4976–4986.
cg2214	23S rRNA m(2)A-2503 methyltransferase (EC 2.1.1.-) (IMGterm)	639316504	2.3	0.209091	Cd	(2+)		366	2	COG0820	16	pfam04055	TIGR00048	Yes	No	Fanous A, Weiss W, Görg A, Jacob F, Parlar H. 2008. A proteome analysis of the cadmium and mercury response in Corynebacterium glutamicum. Proteomics, 8: 4976–4986.
cg2194	dihydrolipoamide dehydrogenase (EC 1.8.1.4) (IMGterm)	639316488	2.3	0.209091	Cd	(2+)	gor	465	3	COG1249	2	pfam00070 pfam02852 pfam07992	TIGR03452	No	No	Fanous A, Weiss W, Görg A, Jacob F, Parlar H. 2008. A proteome analysis of the cadmium and mercury response in Corynebacterium glutamicum. Proteomics, 8: 4976–4986.
BSU08820	vegetative catalase 1	646317380	79.9	0.208073	Ag	(1+)	katA	483	10	COG0753	10	pfam00199 pfam06628		No	No	Moore CM, Gaballa A, Hui M, Ye RW, Helmann JD. Genetic and physiological responses of Bacillus subtilis to metal ion stress. Molecular Microbiology (2005) 57: 27–40.
NE1085	transmembrane sensor	637427446	2.08	0.208	Zn	(2+)		337	16	COG3712	16	pfam04773		No	No	Park S, Ely RL. 2008. Genome-wide transcriptional responses of Nitrosomonas europaea to zinc. Arch Microbiol., 189: 541–548.
NE1128	hypothetical protein	637427485	2.08	0.208	Zn	(2+)		263	0		0		TIGR03694	No	No	Park S, Ely RL. 2008. Genome-wide transcriptional responses of Nitrosomonas europaea to zinc. Arch Microbiol., 189: 541–548.
NE0159	ABC transporter, fused permease and ATPase domains	637426539	2.07	0.207	Zn	(2+)		736	1	COG2274	10	pfam00005 pfam00664	TIGR03375	No	Yes	Park S, Ely RL. 2008. Genome-wide transcriptional responses of Nitrosomonas europaea to zinc. Arch Microbiol., 189: 541–548.
EF0798	hypothetical protein	637414028	18.828	0.206901	CU	(2+)		219	4	COG4709	4	pfam08006		No	Yes	Reyes-Jara A, Latorre M, López G, Bourgogne A, Murray BE, Cambiazo V, González M. 2010. Genome-wide transcriptome analysis of the adaptive response of Enterococcus faecalis to copper exposure. Biometals, 23:1105–1112.
Krad_0506	transcriptional regulator, XRE family	640824154	98.14	0.206176	Cu	(2+)		194	2	COG1396	1	pfam07883 pfam13560		No	No	Bagwell CE, Hixson KK, Milliken CE, Lopez-Ferrer D, Weitz KK (2010) Proteomic and Physiological Responses of Kineococcus radiotolerans to Copper. PLoS ONE 5(8): e12427.
NE1659	hypothetical protein	637427999	2.06	0.206	Zn	(2+)		326	5	COG1376	2	pfam03734		Yes	Yes	Park S, Ely RL. 2008. Genome-wide transcriptional responses of Nitrosomonas europaea to zinc. Arch Microbiol., 189: 541–548.
NE1083	hypothetical protein	637427444	2.06	0.206	Zn	(2+)		114	0		2	pfam11804		Yes	Yes	Park S, Ely RL. 2008. Genome-wide transcriptional responses of Nitrosomonas europaea to zinc. Arch Microbiol., 189: 541–548.
NE0006	7Fe ferredoxin:4Fe-4S ferredoxin, iron-sulfur binding domain	637426384	2.05	0.205	Zn	(2+)	fdxA	107	4	COG1146	3	pfam00037 pfam11953		No	No	Park S, Ely RL. 2008. Genome-wide transcriptional responses of Nitrosomonas europaea to zinc. Arch Microbiol., 189: 541–548.
CC1781	TonB-dependent receptor	637087825	10.4233	0.204379	Cd	(2+)		677	34	COG1629	54	pfam00593 pfam07715		Yes	No	Hu P, Brodie EL, Suzuki Y, McAdams HH, Andersen GL. 2005. Whole-Genome Transcriptional Analysis of Heavy Metal Stresses in Caulobacter crescentus. J. Bacteriol., 187:8437-8449.
NE0618	mono valent cation-transporting P-type ATPase	637426997	2.04	0.204	Zn	(2+)		912	7	COG0474	1	pfam00122 pfam00689 pfam00690 pfam00702	TIGR01494 TIGR01494 TIGR01494 TIGR01517	No	Yes	Park S, Ely RL. 2008. Genome-wide transcriptional responses of Nitrosomonas europaea to zinc. Arch Microbiol., 189: 541–548.
NE2124	TonB-dependent receptor protein	637428445	2.04	0.204	Zn	(2+)		732	12	COG4774	54	pfam00593 pfam07715	TIGR01783	Yes	No	Park S, Ely RL. 2008. Genome-wide transcriptional responses of Nitrosomonas europaea to zinc. Arch Microbiol., 189: 541–548.
BC5295	NADH dehydrogenase subunit J (EC 1.6.5.3) (IMGterm)	637421998	3.86	0.203158	Ag	(1+)		174	1	COG0839	1	pfam00499		No	Yes	Ganesh Babu MM, Sridhar J, Gunasekaran P. 2011. Global transcriptome analysis of Bacillus cereus ATCC 14579 in response to silver nitrate stress. J. Nanobiotechnology, 9: 49-61.
SO4321	OmpA family protein	637346047	6.5	0.203125	U	(6+)		201	8	COG2885	7	pfam00691		Yes	No	Bencheikh-Latmani R, Williams SM, Haucke L, Criddle CS, Wu L, Zhou J, Tebo BM. Global Transcriptional Profiling of Shewanella oneidensis MR-1 during Cr(VI) and U(VI) Reduction. Appl. Environ. Microbiol. 2005, 71(11):7453-7460.
SO1431	hypothetical protein	637343371	6.5	0.203125	U	(6+)		221	2	COG3381	2	pfam02613		No	No	Bencheikh-Latmani R, Williams SM, Haucke L, Criddle CS, Wu L, Zhou J, Tebo BM. Global Transcriptional Profiling of Shewanella oneidensis MR-1 during Cr(VI) and U(VI) Reduction. Appl. Environ. Microbiol. 2005, 71(11):7453-7460.
NE1506	Universal stress protein (Usp)	637427853	2.03	0.203	Zn	(2+)		148	8	COG0589	9	pfam00582		No	No	Park S, Ely RL. 2008. Genome-wide transcriptional responses of Nitrosomonas europaea to zinc. Arch Microbiol., 189: 541–548.
NE1849	hypothetical protein	637428182	2.02	0.202	Zn	(2+)		288	2	COG1660	2	pfam03668		No	No	Park S, Ely RL. 2008. Genome-wide transcriptional responses of Nitrosomonas europaea to zinc. Arch Microbiol., 189: 541–548.
NE0974	PemK-like protein	637427345	2.02	0.202	Zn	(2+)		115	7	COG2337	7	pfam02452		No	No	Park S, Ely RL. 2008. Genome-wide transcriptional responses of Nitrosomonas europaea to zinc. Arch Microbiol., 189: 541–548.
CC0224	hypothetical protein	637086257	10.2912	0.201788	U	(6+)		681	34	COG1629	4	pfam07715		Yes	No	Hu P, Brodie EL, Suzuki Y, McAdams HH, Andersen GL. 2005. Whole-Genome Transcriptional Analysis of Heavy Metal Stresses in Caulobacter crescentus. J. Bacteriol., 187:8437-8449.
EF2986	ABC transporter, ATP-binding protein	637416125	18.326	0.201385	CU	(2+)		224	15	COG1136	113	pfam00005	TIGR03608	No	No	Reyes-Jara A, Latorre M, López G, Bourgogne A, Murray BE, Cambiazo V, González M. 2010. Genome-wide transcriptome analysis of the adaptive response of Enterococcus faecalis to copper exposure. Biometals, 23:1105–1112.
NE1276	hypothetical protein	637427625	2.01	0.201	Zn	(2+)		134	0		8	pfam07681		No	Yes	Park S, Ely RL. 2008. Genome-wide transcriptional responses of Nitrosomonas europaea to zinc. Arch Microbiol., 189: 541–548.
EF0443	LysM domain protein	637413711	13.057	0.200877	Cu	(2+)		199	0		4	pfam01476		Yes	No	Coelho Abrantes M, Lopes MdF, Kok J (2011) Impact of Manganese, Copper and Zinc Ions on the Transcriptome of the Nosocomial Pathogen Enterococcus faecalis V583. PLoS ONE 6(10): e26519.
cg1375	THIOREDOXIN	639315733	2.2	0.2	Cd	(2+)		307	18	COG3118	20	pfam00085		No	No	Fanous A, Weiss W, Görg A, Jacob F, Parlar H. 2008. A proteome analysis of the cadmium and mercury response in Corynebacterium glutamicum. Proteomics, 8: 4976–4986.
BC1438	Two-component sensor protein yvqE	637418229	3.8	0.2	Ag	(1+)		351	5	COG4585	4	pfam02518 pfam07730		Yes	Yes	Ganesh Babu MM, Sridhar J, Gunasekaran P. 2011. Global transcriptome analysis of Bacillus cereus ATCC 14579 in response to silver nitrate stress. J. Nanobiotechnology, 9: 49-61.
NE0037	pcm; protein-L-isoaspartate o-methyltransferase	637426416	2	0.2	Zn	(2+)	pcm	218	1	COG2518	1	pfam01135	TIGR00080	No	No	Park S, Ely RL. 2008. Genome-wide transcriptional responses of Nitrosomonas europaea to zinc. Arch Microbiol., 189: 541–548.
SO3675	hemin ABC transporter, ATP-binding protein	637345460	112.202	0.199647	Sr	(2+)	hmuV	251	1	COG4559	113	pfam00005		No	No	Brown SD, Martin M, Deshpande S, Seal S, Huang K, Alm E, Yang Y, Wu L, Yan T, Liu X, Arkin A, Chourey K, Zhou J, Thompson DK. 2006. Cellular Response of Shewanella oneidensis to Strontium Stress. Appl. Environ. Microbiol., 72: 890–900.
NE0580	Domain of unknown function 2	637426959	1.99	0.199	Zn	(2+)		289	26	COG2200	8	pfam00563		No	No	Park S, Ely RL. 2008. Genome-wide transcriptional responses of Nitrosomonas europaea to zinc. Arch Microbiol., 189: 541–548.
EF0297	transcriptional repressor CopY	637413571	12.8849	0.198229	Cu	(2+)	copY	146	2	COG3682	2	pfam03965	TIGR02698	No	No	Coelho Abrantes M, Lopes MdF, Kok J (2011) Impact of Manganese, Copper and Zinc Ions on the Transcriptome of the Nosocomial Pathogen Enterococcus faecalis V583. PLoS ONE 6(10): e26519.
NE0284	thiazole-phosphate synthase (IMGterm)	637426658	1.98	0.198	Zn	(2+)	thiG	268	1	COG2022	1	pfam05690		No	No	Park S, Ely RL. 2008. Genome-wide transcriptional responses of Nitrosomonas europaea to zinc. Arch Microbiol., 189: 541–548.
NE0552	hypothetical protein	637426932	1.98	0.198	Zn	(2+)		96	6	COG3668	11	pfam05016	TIGR02385	No	No	Park S, Ely RL. 2008. Genome-wide transcriptional responses of Nitrosomonas europaea to zinc. Arch Microbiol., 189: 541–548.
EF1412	hypothetical protein	637414640	12.834	0.197446	Cu	(2+)		144	0		0			No	Yes	Coelho Abrantes M, Lopes MdF, Kok J (2011) Impact of Manganese, Copper and Zinc Ions on the Transcriptome of the Nosocomial Pathogen Enterococcus faecalis V583. PLoS ONE 6(10): e26519.
NE1176	peptidoglycan binding domain 1	637427533	1.97	0.197	Zn	(2+)		262	1	COG3179	1	pfam00182 pfam01471		No	No	Park S, Ely RL. 2008. Genome-wide transcriptional responses of Nitrosomonas europaea to zinc. Arch Microbiol., 189: 541–548.
NE2303	Uncharacterized NAD(FAD)-dependent dehydrogenase	637428619	1.96	0.196	Zn	(2+)		509	1	COG1251 COG2146	1	pfam00070 pfam00355 pfam07992		No	No	Park S, Ely RL. 2008. Genome-wide transcriptional responses of Nitrosomonas europaea to zinc. Arch Microbiol., 189: 541–548.
NE2407	transcriptional activator FlhD	637428721	1.96	0.196	Zn	(2+)	flhD	105	0		1	pfam05247		No	No	Park S, Ely RL. 2008. Genome-wide transcriptional responses of Nitrosomonas europaea to zinc. Arch Microbiol., 189: 541–548.
NE1833	hypothetical protein	637428167	1.96	0.196	Zn	(2+)		424	0		1	pfam10043		Yes	Yes	Park S, Ely RL. 2008. Genome-wide transcriptional responses of Nitrosomonas europaea to zinc. Arch Microbiol., 189: 541–548.
BC1360	Bacitracin transport permease protein BCRB	637418152	3.72	0.195789	Ag	(1+)		258	1	COG4200	0			No	Yes	Ganesh Babu MM, Sridhar J, Gunasekaran P. 2011. Global transcriptome analysis of Bacillus cereus ATCC 14579 in response to silver nitrate stress. J. Nanobiotechnology, 9: 49-61.
SO3033	ferric alcaligin siderophore receptor	637344840	109.648	0.195103	Sr	(2+)		700	2	COG4773	54	pfam00593 pfam07715	TIGR01783	No	No	Brown SD, Martin M, Deshpande S, Seal S, Huang K, Alm E, Yang Y, Wu L, Yan T, Liu X, Arkin A, Chourey K, Zhou J, Thompson DK. 2006. Cellular Response of Shewanella oneidensis to Strontium Stress. Appl. Environ. Microbiol., 72: 890–900.
NE1838	4-hydroxybenzoate octaprenyltransferase (EC 2.5.1.-) (IMGterm)	637428172	1.95	0.195	Zn	(2+)	ubiA	297	2	COG0382	5	pfam01040	TIGR01474	No	Yes	Park S, Ely RL. 2008. Genome-wide transcriptional responses of Nitrosomonas europaea to zinc. Arch Microbiol., 189: 541–548.
NE0899	D-lactate dehydrogenase	637427270	1.95	0.195	Zn	(2+)	ldhA	330	3	COG1052	6	pfam00389 pfam02826		No	No	Park S, Ely RL. 2008. Genome-wide transcriptional responses of Nitrosomonas europaea to zinc. Arch Microbiol., 189: 541–548.
CC1506	arsenical resistance protein ArsH, putative	637087552	9.91085	0.19433	Cd	(2+)		244	7	COG0431	7	pfam03358	TIGR02690	No	No	Hu P, Brodie EL, Suzuki Y, McAdams HH, Andersen GL. 2005. Whole-Genome Transcriptional Analysis of Heavy Metal Stresses in Caulobacter crescentus. J. Bacteriol., 187:8437-8449.
NE0437	tRNA-adenosine deaminase (EC 3.5.4.-) (IMGterm)	637426818	1.94	0.194	Zn	(2+)		167	6	COG0590	7	pfam00383		No	No	Park S, Ely RL. 2008. Genome-wide transcriptional responses of Nitrosomonas europaea to zinc. Arch Microbiol., 189: 541–548.
NE0499	Glycosyl transferase, family 2	637426878	1.94	0.194	Zn	(2+)		249	3	COG1216	15	pfam00535		No	No	Park S, Ely RL. 2008. Genome-wide transcriptional responses of Nitrosomonas europaea to zinc. Arch Microbiol., 189: 541–548.
PA1541	drug efflux transporter	637051935	89	0.193478	CU	(2+)		122	3	COG2076	3	pfam00893		No	Yes	Teitzel GM, Geddie A, De Long SK, Kirisits MJ, Whiteley M, Parsek MR. 2006. Survival and Growth in the Presence of Elevated Copper: Transcriptional Profiling of Copper-Stressed Pseudomonas aeruginosa. J. Bacteriol., 188: 7242-7256.
BLi01308	YoeB	639310483	74.12	0.193021	As	(5+)	yoeB	182	0		0			Yes	Yes	Moore CM, Gaballa A, Hui M, Ye RW, Helmann JD. Genetic and physiological responses of Bacillus subtilis to metal ion stress. Molecular Microbiology (2005) 57: 27–40.
NE2471	hypothetical protein	637428781	1.93	0.193	Zn	(2+)		304	3	COG4395	4	pfam04280		Yes	Yes	Park S, Ely RL. 2008. Genome-wide transcriptional responses of Nitrosomonas europaea to zinc. Arch Microbiol., 189: 541–548.
EF1753	hypothetical protein	637414965	17.53	0.192637	CU	(2+)		533	5	COG3595	0			No	No	Reyes-Jara A, Latorre M, López G, Bourgogne A, Murray BE, Cambiazo V, González M. 2010. Genome-wide transcriptome analysis of the adaptive response of Enterococcus faecalis to copper exposure. Biometals, 23:1105–1112.
NE2148	ribulose-5-phosphate 3-epimerase (EC 5.1.3.1) (IMGterm)	637428468	1.92	0.192	Zn	(2+)	cbbE	226	1	COG0036	1	pfam00834	TIGR01163	No	No	Park S, Ely RL. 2008. Genome-wide transcriptional responses of Nitrosomonas europaea to zinc. Arch Microbiol., 189: 541–548.
NE1762	heat shock protein 90	637428099	1.92	0.192	Zn	(2+)	hptG	640	5	COG0326	5	pfam00183 pfam02518		No	No	Park S, Ely RL. 2008. Genome-wide transcriptional responses of Nitrosomonas europaea to zinc. Arch Microbiol., 189: 541–548.
NE1989	transmembrane sensor	637428318	1.92	0.192	Zn	(2+)		336	16	COG3712	16	pfam04773		No	Yes	Park S, Ely RL. 2008. Genome-wide transcriptional responses of Nitrosomonas europaea to zinc. Arch Microbiol., 189: 541–548.
NE2002	hypothetical protein	637428331	1.92	0.192	Zn	(2+)		288	0		1	pfam10754		Yes	Yes	Park S, Ely RL. 2008. Genome-wide transcriptional responses of Nitrosomonas europaea to zinc. Arch Microbiol., 189: 541–548.
CC2312	regulatory protein, putative	637088361	9.78147	0.191794	U	(6+)		261	5	COG2378	3	pfam08279		No	No	Hu P, Brodie EL, Suzuki Y, McAdams HH, Andersen GL. 2005. Whole-Genome Transcriptional Analysis of Heavy Metal Stresses in Caulobacter crescentus. J. Bacteriol., 187:8437-8449.
CC1638	oxidoreductase, GMC family	637087684	9.77472	0.191661	U	(6+)		509	3	COG2303	1	pfam00890 pfam05199		No	No	Hu P, Brodie EL, Suzuki Y, McAdams HH, Andersen GL. 2005. Whole-Genome Transcriptional Analysis of Heavy Metal Stresses in Caulobacter crescentus. J. Bacteriol., 187:8437-8449.
NE1966	DNA topoisomerase III	637428295	1.91	0.191	Zn	(2+)	topB	832	3	COG0550	2	pfam01131 pfam01751	TIGR01056	No	No	Park S, Ely RL. 2008. Genome-wide transcriptional responses of Nitrosomonas europaea to zinc. Arch Microbiol., 189: 541–548.
NE0562	Integrase, catalytic core	637426942	1.91	0.191	Zn	(2+)		316	0		12	pfam00665		No	No	Park S, Ely RL. 2008. Genome-wide transcriptional responses of Nitrosomonas europaea to zinc. Arch Microbiol., 189: 541–548.
cg3422	THIOREDOXIN REDUCTASE	639317610	2.1	0.190909	Hg	(2+)	trxB	317	5	COG0492	15	pfam00070 pfam07992	TIGR01292	No	No	Fanous A, Weiss W, Görg A, Jacob F, Parlar H. 2008. A proteome analysis of the cadmium and mercury response in Corynebacterium glutamicum. Proteomics, 8: 4976–4986.
cg1127	Uncharacterized proteins, LmbE homolog	639315503	2.1	0.190909	Cd	(2+)		294	1	COG2120	1	pfam02585	TIGR03446	No	No	Fanous A, Weiss W, Görg A, Jacob F, Parlar H. 2008. A proteome analysis of the cadmium and mercury response in Corynebacterium glutamicum. Proteomics, 8: 4976–4986.
CC1304	two component transcriptional regulator, winged helix family (IMGterm)	637087345	9.70569	0.190308	U	(6+)		221	49	COG0745	47	pfam00072 pfam00486		No	No	Hu P, Brodie EL, Suzuki Y, McAdams HH, Andersen GL. 2005. Whole-Genome Transcriptional Analysis of Heavy Metal Stresses in Caulobacter crescentus. J. Bacteriol., 187:8437-8449.
NE2560	phosphatidylglycerophosphatase (EC 3.1.3.27) (IMGterm)	637428868	1.9	0.19	Zn	(2+)	pgpA	180	1	COG1267	1	pfam04608		No	Yes	Park S, Ely RL. 2008. Genome-wide transcriptional responses of Nitrosomonas europaea to zinc. Arch Microbiol., 189: 541–548.
NE0404	LSU ribosomal protein L2P (IMGterm)	637426784	1.89	0.189	Zn	(2+)		278	4	COG0090	4	pfam00181 pfam03947	TIGR01171	No	No	Park S, Ely RL. 2008. Genome-wide transcriptional responses of Nitrosomonas europaea to zinc. Arch Microbiol., 189: 541–548.
NE0455	transcriptional regulator, TraR/DksA family (IMGterm)	637426835	1.89	0.189	Zn	(2+)		141	2	COG1734	5	pfam01258	TIGR02420	No	No	Park S, Ely RL. 2008. Genome-wide transcriptional responses of Nitrosomonas europaea to zinc. Arch Microbiol., 189: 541–548.
NE0638	Sec-independent protein translocase TatB (IMGterm)	637427014	1.89	0.189	Zn	(2+)		131	6	COG1826	6	pfam02416	TIGR01410	No	Yes	Park S, Ely RL. 2008. Genome-wide transcriptional responses of Nitrosomonas europaea to zinc. Arch Microbiol., 189: 541–548.
NE0604	ubiE; ubiquinone/menaquinone biosynthesis methyltransferase	637426983	1.89	0.189	Zn	(2+)		264	16	COG2226	20	pfam08241		No	No	Park S, Ely RL. 2008. Genome-wide transcriptional responses of Nitrosomonas europaea to zinc. Arch Microbiol., 189: 541–548.
NE2283	hypothetical protein	637428602	1.89	0.189	Zn	(2+)		377	1	COG3115	1	pfam04354		No	Yes	Park S, Ely RL. 2008. Genome-wide transcriptional responses of Nitrosomonas europaea to zinc. Arch Microbiol., 189: 541–548.
NE0946	translation factor SUA5 (IMGterm)	637427316	1.88	0.188	Zn	(2+)		339	1	COG0009	1	pfam01300 pfam03481	TIGR00057	No	No	Park S, Ely RL. 2008. Genome-wide transcriptional responses of Nitrosomonas europaea to zinc. Arch Microbiol., 189: 541–548.
NE0393	pyrroline-5-carboxylate reductase (EC 1.5.1.2) (IMGterm)	637426770	1.88	0.188	Zn	(2+)	proC	270	2	COG0345	2	pfam03807	TIGR00112	No	No	Park S, Ely RL. 2008. Genome-wide transcriptional responses of Nitrosomonas europaea to zinc. Arch Microbiol., 189: 541–548.
NE0844	Protein of unknown function DUF48	637427215	1.88	0.188	Zn	(2+)		208	1	COG1518	1	pfam01867	TIGR00287	No	No	Park S, Ely RL. 2008. Genome-wide transcriptional responses of Nitrosomonas europaea to zinc. Arch Microbiol., 189: 541–548.
NE1981	3-dehydroquinate synthase (EC 4.2.3.4) (IMGterm)	637428312	1.87	0.187	Zn	(2+)	aroB	369	3	COG0337	3	pfam01761	TIGR01357	No	No	Park S, Ely RL. 2008. Genome-wide transcriptional responses of Nitrosomonas europaea to zinc. Arch Microbiol., 189: 541–548.
NE0142	aminotransferase protein	637426522	1.87	0.187	Zn	(2+)		461	4	COG4992	10	pfam00202		No	No	Park S, Ely RL. 2008. Genome-wide transcriptional responses of Nitrosomonas europaea to zinc. Arch Microbiol., 189: 541–548.
NE0714	Integrase, catalytic core	637427088	1.87	0.187	Zn	(2+)		300	0		12	pfam00665		No	No	Park S, Ely RL. 2008. Genome-wide transcriptional responses of Nitrosomonas europaea to zinc. Arch Microbiol., 189: 541–548.
SO1048	hypothetical protein	637343006	18.68	0.1868	Fe	(3+)		244	5	COG1346	5	pfam04172		No	Yes	Beliaev AS, Klingeman DM, Klappenbach JA, Wu L, Romine MF, Tiedje JM, Nealson KH, Fredrickson JK, Zhou J. 2005. Global Transcriptome Analysis of Shewanella oneidensis MR-1 Exposed to Different Terminal Electron Acceptors. J. Bacteriol., 187: 7138-7145.
CC1293	DNA-binding response regulator	637087334	9.52382	0.186742	U	(6+)		242	49	COG0745	47	pfam00072 pfam00486		No	No	Hu P, Brodie EL, Suzuki Y, McAdams HH, Andersen GL. 2005. Whole-Genome Transcriptional Analysis of Heavy Metal Stresses in Caulobacter crescentus. J. Bacteriol., 187:8437-8449.
SO3673	hemin ABC transporter, periplasmic hemin-binding protein	637345458	104.713	0.186322	Sr	(2+)	hmuT	317	2	COG4558	13	pfam01497		Yes	No	Brown SD, Martin M, Deshpande S, Seal S, Huang K, Alm E, Yang Y, Wu L, Yan T, Liu X, Arkin A, Chourey K, Zhou J, Thompson DK. 2006. Cellular Response of Shewanella oneidensis to Strontium Stress. Appl. Environ. Microbiol., 72: 890–900.
BC1006	Sigma factor sigB regulation protein rsbU	637417801	3.53	0.185789	Ag	(1+)		380	1	COG0745 COG2208	1	pfam00072 pfam07228		No	No	Ganesh Babu MM, Sridhar J, Gunasekaran P. 2011. Global transcriptome analysis of Bacillus cereus ATCC 14579 in response to silver nitrate stress. J. Nanobiotechnology, 9: 49-61.
EF1672	permease protein, putative	637414889	16.842	0.185077	CU	(2+)		427	9	COG4591	12	pfam02687		Yes	Yes	Reyes-Jara A, Latorre M, López G, Bourgogne A, Murray BE, Cambiazo V, González M. 2010. Genome-wide transcriptome analysis of the adaptive response of Enterococcus faecalis to copper exposure. Biometals, 23:1105–1112.
NE0763	tRNA pseudouridine synthase B (EC 4.2.1.70) (IMGterm)	637427132	1.85	0.185	Zn	(2+)		308	2	COG0130	1	pfam01509 pfam09157	TIGR00431	No	No	Park S, Ely RL. 2008. Genome-wide transcriptional responses of Nitrosomonas europaea to zinc. Arch Microbiol., 189: 541–548.
NE1033	membrane-bound lytic transglycosylase	637427404	1.85	0.185	Zn	(2+)	mltB2	352	2	COG2951	0		TIGR02282	Yes	No	Park S, Ely RL. 2008. Genome-wide transcriptional responses of Nitrosomonas europaea to zinc. Arch Microbiol., 189: 541–548.
SOA0149	hypothetical protein	637346588	18.43	0.1843	Co	(3+)		282	4	COG1237	9	pfam00753		No	No	Beliaev AS, Klingeman DM, Klappenbach JA, Wu L, Romine MF, Tiedje JM, Nealson KH, Fredrickson JK, Zhou J. 2005. Global Transcriptome Analysis of Shewanella oneidensis MR-1 Exposed to Different Terminal Electron Acceptors. J. Bacteriol., 187: 7138-7145.
NE0060	PTS IIA-like nitrogen-regulatory protein PtsN (IMGterm)	637426445	1.84	0.184	Zn	(2+)	ptsN	156	1	COG1762	1	pfam00359		No	No	Park S, Ely RL. 2008. Genome-wide transcriptional responses of Nitrosomonas europaea to zinc. Arch Microbiol., 189: 541–548.
NE2194	hypothetical protein	637428515	1.84	0.184	Zn	(2+)		178	1	COG3028	1	pfam04751		No	No	Park S, Ely RL. 2008. Genome-wide transcriptional responses of Nitrosomonas europaea to zinc. Arch Microbiol., 189: 541–548.
NE1501	hypothetical protein	637427848	1.84	0.184	Zn	(2+)		114	0		5	pfam11964		No	No	Park S, Ely RL. 2008. Genome-wide transcriptional responses of Nitrosomonas europaea to zinc. Arch Microbiol., 189: 541–548.
NE1472	transmembrane protein	637427818	1.84	0.184	Zn	(2+)		263	0		0			No	Yes	Park S, Ely RL. 2008. Genome-wide transcriptional responses of Nitrosomonas europaea to zinc. Arch Microbiol., 189: 541–548.
BC0871	Multidrug resistance ABC transporter ATP-binding and permease protein	637417666	3.49	0.183684	Ag	(1+)		541	5	COG1132	10	pfam00005 pfam00664		No	Yes	Ganesh Babu MM, Sridhar J, Gunasekaran P. 2011. Global transcriptome analysis of Bacillus cereus ATCC 14579 in response to silver nitrate stress. J. Nanobiotechnology, 9: 49-61.
CC1039	peptide methionine sulfoxide reductase	637087077	9.34123	0.183161	Cr	(6+)		196	4	COG0225	4	pfam01625	TIGR00401	Yes	Yes	Hu P, Brodie EL, Suzuki Y, McAdams HH, Andersen GL. 2005. Whole-Genome Transcriptional Analysis of Heavy Metal Stresses in Caulobacter crescentus. J. Bacteriol., 187:8437-8449.
BC0908	Oligopeptide transport system permease protein oppB	637417703	3.47	0.182632	Ag	(1+)		316	3	COG0601	66	pfam00528		Yes	Yes	Ganesh Babu MM, Sridhar J, Gunasekaran P. 2011. Global transcriptome analysis of Bacillus cereus ATCC 14579 in response to silver nitrate stress. J. Nanobiotechnology, 9: 49-61.
NE2371	succinate dehydrogenase subunit B (EC 1.3.5.1) (IMGterm)	637428685	1.82	0.182	Zn	(2+)	sdhB	231	2	COG0479	0		TIGR00384	No	No	Park S, Ely RL. 2008. Genome-wide transcriptional responses of Nitrosomonas europaea to zinc. Arch Microbiol., 189: 541–548.
NE2324	RNAse III (EC 3.1.26.3) (IMGterm)	637428640	1.82	0.182	Zn	(2+)	rnc	245	1	COG0571	1	pfam00035 pfam00636	TIGR02191	No	No	Park S, Ely RL. 2008. Genome-wide transcriptional responses of Nitrosomonas europaea to zinc. Arch Microbiol., 189: 541–548.
NE0806	hypothetical protein	637427176	1.82	0.182	Zn	(2+)		215	0		2	pfam11172		Yes	Yes	Park S, Ely RL. 2008. Genome-wide transcriptional responses of Nitrosomonas europaea to zinc. Arch Microbiol., 189: 541–548.
cg1763	Iron-regulated ABC transporter permease protein SufD (IMGterm)	639316084	2	0.181818	Cd	(2+)	sufD	392	3	COG0719	2	pfam01458	TIGR01981	No	No	Fanous A, Weiss W, Görg A, Jacob F, Parlar H. 2008. A proteome analysis of the cadmium and mercury response in Corynebacterium glutamicum. Proteomics, 8: 4976–4986.
BC3693	transcriptional regulator, PadR family (IMGterm)	637420433	3.45	0.181579	Ag	(1+)		107	3	COG1695	3	pfam03551		No	No	Ganesh Babu MM, Sridhar J, Gunasekaran P. 2011. Global transcriptome analysis of Bacillus cereus ATCC 14579 in response to silver nitrate stress. J. Nanobiotechnology, 9: 49-61.
SO1850	DnaJ domain protein	637343733	18.13	0.1813	Fe	(3+)		94	10	COG0484	5	pfam00226		No	No	Beliaev AS, Klingeman DM, Klappenbach JA, Wu L, Romine MF, Tiedje JM, Nealson KH, Fredrickson JK, Zhou J. 2005. Global Transcriptome Analysis of Shewanella oneidensis MR-1 Exposed to Different Terminal Electron Acceptors. J. Bacteriol., 187: 7138-7145.
NE1970	peptide deformylase (EC 3.5.1.88) (IMGterm)	637428299	1.81	0.181	Zn	(2+)	def	185	6	COG0242	6	pfam01327	TIGR00079	No	No	Park S, Ely RL. 2008. Genome-wide transcriptional responses of Nitrosomonas europaea to zinc. Arch Microbiol., 189: 541–548.
NE0014	anthranilate synthase, component II (EC 4.1.3.27) (IMGterm)	637426392	1.81	0.181	Zn	(2+)	trpG	199	4	COG0512	8	pfam00117	TIGR00566	No	No	Park S, Ely RL. 2008. Genome-wide transcriptional responses of Nitrosomonas europaea to zinc. Arch Microbiol., 189: 541–548.
NE1643	hypothetical protein	637427983	1.81	0.181	Zn	(2+)		168	1	COG1399	1	pfam02620		No	No	Park S, Ely RL. 2008. Genome-wide transcriptional responses of Nitrosomonas europaea to zinc. Arch Microbiol., 189: 541–548.
SO3378	hypothetical protein	637345183	18.09	0.1809	Fe	(3+)		190	0		4	pfam11086		No	Yes	Beliaev AS, Klingeman DM, Klappenbach JA, Wu L, Romine MF, Tiedje JM, Nealson KH, Fredrickson JK, Zhou J. 2005. Global Transcriptome Analysis of Shewanella oneidensis MR-1 Exposed to Different Terminal Electron Acceptors. J. Bacteriol., 187: 7138-7145.
[truncated: 5,418 more rows]
