# Supplementary material for: The ins and outs of metal homeostasis by the root nodule actinobacterium Frankia
Source: BMC Genomics. 2014 Dec 12;15:1092. doi: 10.1186/1471-2164-15-1092 (PMC4531530; doi:10.1186/1471-2164-15-1092)
Supplement: Supplementary file 10 — Additional file 10: Summary of experimental gene data and evidence table. Literature summary, array data summary, and metal binding motifs used to identify metal resistance mechanisms in Frankia. My symbol assigned to a Frankia protein is based on either the phylogenetically closest or most well characterized protein ortholog. An identifying domain to distinguish closely related mechanisms, as well as some of the conserved amino acid motifs, was set using combined blast and phylogeny in the IMG site and related databases. Colorized gene counts from all array and comparative [5] organisms along with a few well characterized organisms including Helicobacter pylori, Streptomyces coelicolor, Staphylococcus aureus, and Saccharomyces cerevisiae are included for visual comparison to evidence. (XLSX 41 KB) [file 12864_2014_7073_MOESM10_ESM.xlsx]

## Sheet: How to repeat BMC
Summary of Experimental Gene Data and Evidence Table.
	General Information				Array Summary for Selected Genes						Protein Motifs		Homeostasis Mechanism Counts in Genomes Used in This Study
Mechanism Type	My Symbol	Identifier	Metal	Reference	Total Up Regulated Genes	Metals #	Metals/ Metalloids	Max Response (Norm'd to max expression in the study for comparing across studies)	Metal that induced maximum response	Bacteria (number with upregulated gene)	Motif Regular Expression	Reference	Frankia sp. CcI3	Frankia alni ACN14a	Frankia sp. QA3	Frankia sp. EUN1f	Frankia sp. EAN1pec	Frankia sp. EuI1c	Frankia sp. CN3	Frankia sp. DC12	Kineococcus radiotolerans SRS30216	Mycobacterium tuberculosis H37Rv	Streptomyces coelicolor A3(2)	Streptomyces viridochromogenes DSM 40736	Bacillus cereus ATCC 14579	Bacillus subtilis subtilis 168	Enterococcus faecalis V583	Staphylococcus aureus aureus USA300	Acidithiobacillus ferrooxidans ATCC 53993	Caulobacter crescentus CB15	Cupriavidus metallidurans CH34	Ensifer meliloti 1021	Escherichia coli K12- W3110	Helicobacter pylori B8	Nitrosomonas europaea ATCC 19718	Pseudomonas aeruginosa PAO1	Shewanella oneidensis MR-1	Saccharomyces cerevisiae S288C
Transcriptional Regulators	MerR	COG0789	Co, Cu, Ag, Zn, Cd, Au, Hg, Pb	4	13	11	Cu, Zn, As, Co, Pb, Ag, Cd, Hg, Sr, Fe, Mn	0.738	Hg	6	[LIV][SADG][DER].....[DEGA].{3,4}[^S].[LIV][DR][FHDCY]Y.{3,4}GL[LIVMF].*[^Q][GR].[FY]..[^H]		9	9	17	14	14	11	20	7	12	2	22	16	13	8	4	3	7	3	14	7	4	0	2	9	5	0
	ArsR	COG0640	Co, Ni, Cu, Zn, Ag, Cd, Hg, Pb, Bi, Sb, As	5	17	11	Cu, Zn, As, Co, Pb, Ag, Cd, Ni, Se, Fe, Mn	1	Cd As	7			5	6	7	9	8	11	13	10	7	8	17	10	8	7	2	2	8	6	6	14	2	0	2	4	3	0
	CsoR	pfam02583	Co, Ni, Cu, Zn	24	3	2	Cu, As	0.433	Cu	2	CsoR: R.............M.....YC.D.*H...C RcnR: R..R...Q......M.[ED]...[DE]C.....Q.{22}[HC]		1	1	1	2	2	1	3	2	2	3	2	1	2	2	1	2	0	0	0	2	2	0	0	1	0	0
	CopY	COG3682	Cu		2	2	Cu, Ag	0.198	Cu	2			2	4	1	4	4	5	3	7	1	1	3	1	2	0	1	0	0	3	0	0	0	0	0	0	0	0
	Fur-like	KO:K03711	Mn, Zn, Fe, Ni	31	6	3	Cd, Cu, Sr	0.274	Cd	6			3	4	4	3	3	3	3	4	5	2	4	4	1	1	1	1	2	1	3	1	1	1	3	1	1	0
	DtxR	COG1321	Mn, Fe	17	2	2	Zn, Cu	0.098	Zn	2			1	1	1	1	1	1	1	1	2	2	2	1	1	1	1	1	0	0	0	0	1	0	0	0	0	0
Import Permeases	CbtA	pfam09490	Co	50									1	1	1	1	1	1	1	1	0	0	0	1	0	0	0	0	0	0	0	0	0	0	0	1	0	0
	CorA	KO:K03284	Mg, Co, Me+2	62	1	1	Cu	0.00436975	Cu	1			1	2	1	1	1	1	2	1	3	1	3	3	2	1	1	1	3	1	2	2	1	1	0	1	1	0
	Ftr1	KO:K07243	Fe	29	2	2	Cd,Cu	0.282857	Cd	2	RE..E.*RE..E	55	1	1	1	1	1	2	1	1	1	0	1	1	0	1	0	1	0	0	1	0	0	0	1	1	0	1
	GshT	*SPD_0150	Me	56	16	9	Ag,As,AU,Cr,Cu,Hg,Ni,Sr,Zn	0.687143	Ag	6			0	1	1	0	0	2	1	1	0	0	0	0	0	1	0	0	0	1	0	0	0	0	0	0	0	0
	MgtE	COG2239	Ni, Mg, Zn, Co, Mn	54	1	1	Cu	0.00869565	Cu	1			1	1	1	1	1	1	1	1	1	2	1	1	0	1	1	1	0	1	0	1	0	0	1	1	3	0
	NhlF	KO:K07241	Co, Ni	42	1	1	Cu	0.0282854	Cu	1	HAFDADH.*LFGLG.[DE]TA[TS]E	12	1	1	1	0	0	1	1	1	1	1	0	0	0	0	0	1	0	0	1	0	0	1	0	0	0	0
	Pit	KO:K03306	MePO4, AsO4	59	2	2	Cu,Zn	0.0235427	Zn	2			0	1	1	1	0	0	1	0	2	2	2	3	1	1	1	1	0	0	1	2	0	1	0	2	1	0
	SulP	COG0659	SeO4, SO4	64	5	5	Co,Cu,Fe,Mn,Zn	0.458571	Zn	3			3	2	2	4	3	2	3	2	1	3	3	3	2	2	2	0	1	0	6	2	1	1	1	4	3	4
	YcnJ	KO:K14166	Cu	9									1	1	1	1	1	1	1	1	0	0	2	2	1	1	0	0	0	0	0	1	0	0	0	0	0	0
	Zip	pfam02535	Zn, Fe, Cd	20	1	1	Zn	0.364	Zn	1			2	1	0	0	0	0	0	1	0	1	2	0	1	0	0	0	0	0	1	1	1	0	1	1	0	5
Import Cassettes	CbiMNOQ	KO:K02006	Co	49									0	0	0	1	1	0	0	0	1	1	3	2	1	1	3	2	0	0	0	0	0	0	0	0	0	0
	CysPUWA	KO:K02045	MoO4, SO4, CrO4, SeO4	51	13	4	Cr,Cu,Sr,Zn	0.3	Cr	8			0	0	0	1	0	1	1	1	0	1	0	0	1	0	0	0	0	1	1	1	1	0	1	1	2	0
	FbpABC	KO:K02011	Fe+3	1									1	0	1	2	2	1	0	0	0	0	1	0	1	0	0	0	0	0	0	5	1	0	1	2	1	0
	FepBCDG	COG4779	Fe-enterobactin	8	5	2	Cu, Sr	0.13	Sr	2			0	1	1	1	1	1	2	1	1	0	3	2	0	0	0	0	0	0	1	2	1	1	0	2	1	0
	FhuBCD	COG0614	Fe-hydroxamate	33	17	2	Ag,Cu	0.364737	Ag	4			1	2	1	0	1	0	0	1	1	0	3	1	7	5	2	5	2	1	1	2	2	1	0	1	0	0
	Mnt/ZnuABC	COG0803	Mn, Zn, Fe	46	6	1	Zn	0.0618743	Zn	1	[ED][ED][EDG][EH][GED][EHD][HA].[HK]..[EH][EGD]H.*H.W	20	1	1	1	1	1	1	1	1	1	1	2	1	1	2	4	2	1	0	0	2	1	0	0	2	1	0
	ModABC	COG4149	MoO4, SO4, WO4	35	3	2	Sr,Zn	0.0321331	Zn	2			1	1	1	1	1	1	1	1	1	1	1	1	1	1	1	1	0	1	1	1	1	1	0	1	2	0
	NikABCDE	COG1173	Ni	24	10	1	Ag,As,Hg	0.209091	Hg	3			4	10	16	9	9	7	5	4	7	2	9	7	7	3	2	6	1	0	6	24	5	1	1	1	0	0
	NitT	KO:K02051	NO3, SeO3, TeO4		3	2	Cr,Cu	0.0606012	Cr	2			1	2	2	2	2	4	3	2	1	0	2	4	1	0	0	1	0	2	5	2	0	0	1	6	0	0
	PstABCS	COG0581	PO4, AsO4	59	9	5	Ag,Cu,Fe,Sr,Zn	0.342105	Ag	4			1	1	1	1	1	1	1	1	1	2	2	1	2	1	1	1	2	1	1	1	1	0	1	0	1	0
Chaperones & Storage	BFR	COG2193	Fe	61	1	1	Sr	0.00363299	Sr	1			1	3	3	2	2	2	2	1	0	1	1	1	1	0	0	0	1	1	2	1	1	0	1	3	2	0
	CbiX	pfam01903	Ni, Co	31							GHG.R{1,2}DE	31	1	1	1	1	2	1	1	1	1	2	3	3	2	1	0	1	1	0	1	0	0	0	1	0	0	0
	ChlD	COG1240	Mg/Me2+	28									1	1	3	4	2	2	4	2	0	1	2	0	0	0	0	0	0	0	1	0	0	0	0	1	0	0
	ChlI	pfam01078	Mg/Me2+	28							DE.N...DHLVD...D	58	2	2	2	3	3	2	2	2	1	1	2	1	0	0	0	0	2	1	2	1	1	1	1	1	1	0
	CobN	COG1429	Co	50									1	1	3	2	1	1	2	3	0	1	1	2	0	0	0	0	0	0	0	1	0	0	4	2	0	1
	CobW	KOG2743	Co	50	4	4	Cd, Co, Fe, Mn	0.23	Cd	2			0	1	1	1	1	1	1	1	1	0	1	1	3	1	2	3	0	1	3	5	2	1	0	4	1	1
	CopZ	COG2608	Cu	13	41	8	Ag,As,Cd,Co,Cu,Hg,Pb,Zn	1.00143	Hg	6			1	1	1	3	3	1	2	1	2	0	2	2	2	1	2	2	5	0	7	4	1	1	4	2	1	1
	DPS	COG0783	Fe	6	12	8	Ag,As,Cd,Co,Cu,Fe,Mn,Sr	0.389427	As	6	HW…G..F…H…[D|E].{10}D…ER	6	1	1	1	1	1	1	1	1	2	0	3	2	2	2	2	1	0	1	1	0	1	1	0	1	1	0
	EXCALIBUR	pfam05901	Ca, Pb	32							D.[D|N].DG..CE	48	0	1	2	1	2	0	1	0	3	0	1	1	1	2	0	1	0	0	1	0	0	0	0	0	1	0
	HypA	KO:K04651	Ni	19									2	2	2	2	2	1	1	1	0	0	0	1	0	0	0	0	2	0	2	0	2	1	0	0	1	0
	HypB	KO:K04652	Ni	19									2	2	2	1	1	0	1	0	0	0	0	1	0	0	0	0	2	0	2	0	1	1	0	0	1	0
	IscA	COG0316	Fe	45	6	5	Cd,Co,Cu,Fe,Mn	0.234286	Co	4			2	2	2	2	2	1	1	1	1	1	1	1	1	1	0	1	4	2	2	2	4	0	2	3	3	2
	ModG	KO:K02019	MoO4	37							[KQ]TSARN[QR][WFL][FLR]G	58	1	2	2	2	2	0	0	0	0	0	1	1	0	0	1	0	1	1	1	1	1	0	0	1	1	0
	MrnA	*SCO1748	Cu, Me	56									0	1	1	0	1	1	1	0	0	0	1	1	0	0	0	0	0	0	0	0	0	0	0	0	0	0
	SenC	pfam02630	Cu	15	3	3	Cd,Cr,U	0.0798188	Cr	1			2	3	3	3	2	1	1	2	0	0	1	1	1	1	0	0	0	2	3	1	0	0	2	1	1	2
	UreG	KO:K03189	Ni	19	1	1	Cu	0.03	Cu	1			1	1	1	1	1	1	1	1	0	1	1	1	0	0	0	1	0	0	1	1	0	1	0	1	0	0
Oxidative and Thiol Stress	AhpC	COG0450	Me		10	8	Ag,As,Cd,Co,Cr,Cu,Fe,Mn	0.5481	Mn	4			0	2	2	2	2	3	2	1	1	1	2	2	1	2	1	1	1	1	3	1	1	1	1	4	1	3
	AhpD	COG2128	Me		4	3	As,Cu,Se	0.491429	Se	2			2	3	2	9	9	12	15	2	1	5	8	8	1	1	0	1	1	3	8	4	1	0	0	2	0	0
	AhpE	COG1225	Me		6	6	Co,Cr,Cu,Fe,Mn,Zn	0.174	Zn	4			2	5	5	5	6	4	5	5	3	5	5	4	4	2	0	1	3	3	1	3	1	1	5	1	2	1
	BtuE	KO:K00432	Me		5	5	Co,Cu,Fe,Mn,Sr	0.1038	Mn	2			1	1	1	1	1	2	2	2	1	0	1	1	1	1	0	2	0	1	2	0	1	0	1	3	2	3
	DbdB	COG1651	Me+2	21	2	2	Cu,Zn	0.313	Zn	2			1	2	2	2	2	2	2	2	2	2	6	3	1	1	1	1	1	3	4	2	2	1	1	4	1	0
	DsbA	COG2761	Me+2	21	3	2	Cd,Cu	0.5	Cd	2			1	2	5	3	2	2	3	2	1	1	1	1	3	2	2	1	0	1	2	1	0	0	1	0	0	0
	KatA	KO:K03781	ROx		10	7	Ag,As,Cd,Cu,Se,Sr,Zn	0.89	Cd	6			1	2	1	1	1	2	1	1	1	0	4	3	3	3	1	1	0	0	1	2	1	2	1	3	2	2
	KatG	KO:K03782	ROx		3	3	Co,Cu,Mn	0.0739544	Cu	2			1	0	0	1	1	1	1	1	0	1	1	1	0	0	0	0	0	1	1	1	1	0	1	0	2	0
	Mrx	*cg0964	Me	43	4	3	As,Cd,Se	0.248571	Se	2			1	1	1	1	1	1	1	1	1	1	2	1	0	0	0	0	0	0	0	0	0	0	0	0	0	0
	SodC	pfam00080	ROx	52									1	1	1	1	1	1	1	1	0	1	0	0	1	1	0	0	0	1	1	1	1	0	0	0	0	2
	SodF	KO:K04564	ROx		6	4	Cd,Cr,Cu,U	0.742857	Cr	3			1	1	1	1	1	0	0	0	1	1	2	1	3	2	1	2	1	2	2	1	2	1	1	2	1	3
	SodN	pfam09055	ROx	30									0	0	0	1	1	1	1	1	0	0	1	1	0	0	0	0	0	0	0	0	0	0	0	0	0	0
	TelA	pfam05816	TeO3	7	2	1	Cu	0.113242	Cu	1			1	0	0	1	1	1	1	1	1	0	0	0	2	2	1	1	0	0	0	0	0	0	0	0	0	0
	TerA	KO:K05792	TeO3	7									1	1	1	1	1	1	2	2	2	0	1	1	0	0	0	0	0	0	0	0	0	0	0	0	0	0
	TerB	pfam05099	TeO3	7	4	4	Co,Fe,Mn,Sr	0.05989	Co	1			2	2	2	3	3	2	2	2	1	0	3	2	0	0	0	0	0	3	0	3	1	1	0	0	3	0
	TerZ/D/E	pfam02342	TeO3	44									8	9	10	10	10	11	15	12	5	0	20	15	4	3	0	0	0	0	0	0	0	0	0	0	0	0
	TrxA	KO:K03671	Me		18	7	Cd,Co,Cu,Fe,Mn,Sr,U	0.234375	U	5			1	1	2	2	1	2	2	1	1	1	2	2	1	1	1	1	1	1	2	1	1	1	1	2	1	3
	TrxB	KO:K00384	Me		5	3	Cd,Cu,Hg	0.245455	Cd	4			2	4	5	3	2	5	4	3	4	1	3	3	4	4	3	3	1	1	5	1	1	2	1	2	1	2
Modification	ArsC	COG0394	AsO4	47	13	9	Ag,As,Cd,Co,Cu,Fe,Mn,Pb,Zn	0.545714	Co	5	C..N..RS…E.{10,35}S.G	This Study	3	3	3	2	3	2	1	3	3	2	4	4	3	3	1	3	1	2	3	1	2	0	2	2	2	1
	FhuF	pfam06276	Fe		1	1	Sr	0.0646046	Sr	1	SCCL..R	38	3	3	3	3	4	1	1	1	0	0	4	4	2	0	0	5	0	0	3	3	1	0	0	0	2	0
	GSH	pfam02951	Me	22	4	3	Cd,Sr,Zn	0.179	Zn	3			0	0	0	0	1	1	1	0	0	0	0	0	0	0	0	0	1	1	1	2	1	0	1	1	1	0
	MSH	TIGR03448	Me	40	8	5	Cu,Fe,Mn,Sr,Zn	0.0579764	Cu	4			1	1	1	1	1	1	1	1	1	1	1	1	0	0	0	0	0	0	0	0	0	0	0	0	0	0
	NasC	KO:K00372	SeO3	3									1	0	0	0	0	0	2	0	0	0	1	1	0	1	0	0	0	1	1	1	0	0	0	1	0	0
	NirB	KO:K00362	SeO3	3	2	2	Co,Zn	0.225714	Co	2			2	1	1	1	1	1	2	1	1	1	2	2	1	2	0	1	0	1	2	1	1	0	0	1	0	0
	NirD	KO:K00363	SeO3	3	2	2	Cu,Zn	0.196	Zn	2			1	1	1	1	1	1	2	1	1	1	1	1	1	1	0	1	0	1	1	1	1	0	0	1	0	0
	PbrB	EC:3.4.23.36	Pb	26	6	5	Cd,Cu,Fe,Mn,Zn	0.237143	Cd	3			1	1	1	1	1	1	1	1	2	1	1	1	1	1	1	1	1	1	3	1	1	1	1	1	1	0
	SirA	KO:K00392	SeO3, TeO3		3	3	Cr,Cu,Sr	0.111765	Cr	3			1	1	1	1	1	1	1	1	0	1	1	1	0	0	0	0	0	0	0	0	0	0	0	0	0	0
	SorA-like	COG2041	SeO3		6	5	Cd,Co,Cr,Fe,Mn	0.28	Cr	3			1	3	2	3	2	4	4	2	1	1	4	4	0	1	0	0	0	1	2	4	1	0	0	2	2	0
	UppP	TIGR00753	Cu, Pb, Me		8	5	Co,Cr,Fe,Mn,Sr	0.1746	Fe	2			2	3	3	3	3	2	2	1	1	1	2	1	3	1	1	1	1	1	1	1	1	0	1	1	2	0
Exporters	ACR3	COG0798	AsO3	14	12	8	Ag,As,Cd,Co,Cu,Fe,Mn,Zn	0.707552	As	3	[R|K].{8}N....P.*G.{8}C...V.{8}G.*L.EV	14	0	1	1	0	1	0	0	0	1	1	2	1	2	1	0	0	0	0	1	0	0	0	0	0	1	1
	AqpS	pfam00230	AsIII	63	4	3	Cd,Cu,Sr	0.0864174	Cd	4			1	2	2	2	1	3	2	2	2	0	2	3	2	1	3	1	1	1	2	3	2	0	0	2	1	4
	CadD	pfam03596	Cd	11									0	0	1	1	1	0	0	0	0	0	0	0	1	0	0	0	0	0	0	0	0	0	0	0	0	0
	ChrA	pfam02417	Cr	23	1	1	Cr	0.734286	Cr	1	GG.{12,12}V.{4,4}W.{16,16}PGP.{8,8}G.{7,7}G	41	1	0	0	0	0	1	1	2	1	0	0	1	1	2	0	0	0	1	5	1	0	0	0	1	1	0
	CopA	EC:3.6.3.4	Cu>>Zn	10	10	7	Ag,As,Cd,Co,Cu,Pb,Zn	0.777143	Ag	4			1	1	1	2	3	1	3	2	2	0	2	2	1	1	1	2	4	1	4	3	1	2	2	2	2	2
	CopC	pfam04234	Cu		5	5	Cd,Co,Cu,Ni,Zn	0.655714	Zn	1			2	2	2	3	2	2	2	3	3	0	2	2	1	1	0	0	1	0	2	1	1	0	1	0	0	0
	CopD	pfam05425	Cu	39	6	5	Cd,Co,Cu,Ni,Zn	0.544286	Cu	1			2	2	2	2	2	3	2	2	2	1	3	3	1	1	0	0	2	0	2	1	1	0	1	2	0	0
	CorC	pfam03471	Mg, Co, Me+3	16	8	4	Co,Cs,Fe,Mn	0.215714	Cs	2			2	3	3	3	3	2	2	2	3	2	5	4	4	5	1	1	2	3	5	3	6	1	2	5	5	0
	CzcD	KO:K16264	Me+2	2	13	8	Ag,As,Cd,Co,Cu,Ni,Sr,Zn	0.478571	Cd	5	H.L.D.*H..D or [QE]........S.....D..H...[DH].*[ST][FWY].{2,3}[RK].*H...D.*[DE].H	36	1	1	1	1	1	1	1	1	3	0	1	1	1	1	0	2	2	1	1	0	1	0	0	1	0	0
	DUF347	COG4705	Pb, Zn		6	2	Pb, Zn	0.384286	Pb	1			2	4	1	2	1	3	3	3	0	0	1	0	0	0	0	0	1	0	7	0	0	0	0	0	0	0
	FieF	KOG1485	Fe	17	4	4	Cd,Cu,Mn,Zn	0.0493148	Mn	3	H…D.*H.R.D or [FY]G[HY].[RK].E.*D...[SN].....[GA].*R..G.*..P	36	1	1	0	0	1	1	1	1	1	1	1	1	2	3	1	1	3	1	1	2	1	0	0	1	1	2
	NarK	KO:K02575	TeO3		2	1	Tl	0.394286	Tl	1			1	1	1	1	1	2	2	1	1	4	2	1	1	2	0	0	0	1	3	1	2	0	0	3	0	0
	RcnA	COG2215	Ni	27									0	0	0	1	1	0	1	0	0	0	0	0	0	0	0	0	0	0	0	2	1	0	0	0	0	0
	TauZ	TC:2.A.98	CrO4, SeO4		4	4	Co,Cr,Fe,Mn	0.368571	Cr	2			0	0	0	0	0	1	1	1	1	0	0	0	1	0	1	1	0	1	2	2	1	0	1	1	1	0
	TehA	COG1275	TeO3	57	3	3	Co,Fe,Mn	0.02811	Co	1			0	0	0	0	0	1	0	0	0	1	1	1	0	0	1	1	3	0	0	0	1	0	0	0	1	1
	TerC	COG0861	TeO3	7									1	1	1	1	1	1	1	1	1	1	2	1	4	3	0	1	0	3	4	2	4	1	2	5	2	0
	ZnT-9	KOG2802	Zn, Fe, Cd	53	4	4	Cd,Cu,Mn,Zn	0.0493148	Mn	3	HS..D.*V..ED or N......K.*HS..D..N.*ED.{24,24}[FWD][ED]	36	1	2	2	1	1	1	2	1	1	0	3	2	0	0	1	0	0	0	0	0	0	0	0	0	0	0
How to use this data: upload functions into IMG (https://img.jgi.doe.gov/), go to Function Cart -> profile & alignment -> select organisms of interest -> use Function Profile -> export the gene count table. In the function cart, profile & alignment, use the function alignment tool to analyze genes for sufficient homology (various techniques). In function cart, profile & alignment, add genes to ge…
References:
1	Adhikari P, Berish SA, Nowalk AJ, Veraldi KL, Morse SA, Mietzner TA. 1996. The fbpABC locus of Neisseria gonorrhoeae functions in the periplasm-to-cytosol transport of iron. Journal of bacteriology, 178: 2145-2149.
2	Anton A, Große C, Reißmann J, Pribyl T, Nies DH. 1999. CzcD is a heavy metal ion transporter involved in regulation of heavy metal resistance in Ralstonia sp. strain CH34. Journal of bacteriology, 181: 6876-6881.
3	Avazéri C, Turner RJ, Pommier J, Weiner JH, Giordano G, Verméglio A. 1997. Tellurite reductase activity of nitrate reductase is responsible for the basal resistance of Escherichia coli to tellurite. Microbiology, 143: 1181-1189.
4	Brown NL, Stoyanov JV, Kidd SP, Hobman JL. 2003. The MerR family of transcriptional regulators. FEMS microbiology reviews, 27: 145-163.
5	Busenlehner, L. S., Pennella, M. A., & Giedroc, D. P. (2003). The SmtB/ArsR family of metalloregulatory transcriptional repressors: structural insights into prokaryotic metal resistance. FEMS microbiology reviews, 27(2‐3), 131-143.
6	Ceci P, Ilari A, Falvo E, Chiancone E. 2003. The Dps Protein of Agrobacterium tumefaciens Does Not Bind to DNA but Protects It toward Oxidative Cleavage X-RAY CRYSTAL STRUCTURE, IRON BINDING, AND HYDROXYL-RADICAL SCAVENGING PROPERTIES. Journal of Biological Chemistry,278: 20319-20326.
7	Chasteen TG, Fuentes DE, Tantaleán JC, Vásquez CC. 2009. Tellurite: history, oxidative stress, and molecular mechanisms of resistance. FEMS microbiology reviews, 33: 820-832.
8	Chenault SS, Earhart CF. 1992. Identification of hydrophobic proteins FepD and FepG of the Escherichia coli ferrienterobactin permease. Journal of General Microbiology,138: 2167-2171.
9	Chillappagari S, Miethke M, Trip H, Kuipers OP, Marahiel MA. 2009. Copper acquisition is mediated by YcnJ and regulated by YcnK and CsoR in Bacillus subtilis. Journal of bacteriology, 191: 2362-2370.
10	Corbett D, Schuler S, Glenn S, Andrew PW, Cavet JS, Roberts IS. 2011. The combined actions of the copper‐responsive repressor CsoR and copper‐metallochaperone CopZ modulate CopA‐mediated copper efflux in the intracellular pathogen Listeria monocytogenes. Molecular microbiology, 81: 457-472.
11	Crupper SS, Worrell V, Stewart GC, Iandolo JJ. 1999. Cloning and expression of cadD, a new cadmium resistance gene of Staphylococcus aureus. Journal of bacteriology, 181: 4071-4075.
12	Degen O, Eitinger T. Substrate specificity of nickel/cobalt permeases: insights from mutants altered in transmembrane domains I and II. J Bacteriol. 2002 Jul;184:3569-77.
13	Dwarakanath S, Chaplin AK, Hough MA, Rigali S, Vijgenboom E, Worrall JA. 2012. Response to copper stress in Streptomyces lividans extends beyond genes under direct control of a copper-sensitive operon repressor protein (CsoR). Journal of Biological Chemistry, 287: 17833-17847.
14	Fu HL, Meng Y, Ordóñez E, Villadangos AF, Bhattacharjee H, Gil JA, Rosen BP. 2009. Properties of arsenite efflux permeases (Acr3) from Alkaliphilus metalliredigens and Corynebacterium glutamicum. Journal of Biological Chemistry, 284: 19887-19895.
15	Fujimoto M, Yamada A, Kurosawa J, Kawata A, Beppu T, Takano H, Ueda K. 2012. Pleiotropic role of the Sco1/SenC family copper chaperone in the physiology of Streptomyces. Microbial biotechnology, 5: 477-488.
16	Gibson MM, Bagga DA, Miller CG, Maguire ME. 1991. Magnesium transport in Salmonella typhimurium: the influence of new mutations conferring Co2+ resistance on the CorA Mg2+ transport system. Molecular microbiology, 5: 2753-2762.
17	Grass G, Otto M, Fricke B, Haney CJ, Rensing C, Nies DH, Munkelt D. 2005. FieF (YiiP) from Escherichia coli mediates decreased cellular accumulation of iron and relieves iron stress. Archives of microbiology, 183: 9-18.
18	Guedon E, Helmann JD. 2003. Origins of metal ion selectivity in the DtxR/MntR family of metalloregulators. Molecular microbiology, 48: 495-506.
19	Haas C, Rodionov D, Kropat J, Malasarn D, Merchant S, de Crécy-Lagard V. 2009. A subset of the diverse COG0523 family of putative metal chaperones is linked to zinc homeostasis in all kingdoms of life. BMC genomics, 10: 470.
20	Hantke K. 2005. Bacterial zinc uptake and regulators. Current opinion in microbiology, 8: 196-202.
21	Hayashi S, Abe M, Kimoto M, Furukawa S, Nakazawa T. 2000. The dsbA-dsbB disulfide bond formation system of Burkholderia cepacia is involved in the production of protease and alkaline phosphatase, motility, metal resistance, and multi-drug resistance. Microbiology and immunology, 44: 41-50.
22	Helbig K, Bleuel C, Krauss GJ, Nies DH. 2008. Glutathione and transition-metal homeostasis in Escherichia coli. Journal of bacteriology, 190: 5431-5438.
23	Henne KL, Nakatsu CH, Thompson DK, Konopka AE. 2009. High-level chromate resistance in Arthrobacter sp. strain FB24 requires previously uncharacterized accessory genes. BMC microbiology, 9: 199.
24	Higgins KA, Carr CE, Maroney MJ. 2012. Specific metal recognition in nickel trafficking. Biochemistry, 51: 7816-7832.
25	Higgins, K. A., & Giedroc, D. (2014). Insights into protein allostery in the CsoR/RcnR family of transcriptional repressors. Chemistry letters, 43(1), 20.
26	Hynninen A, Touze T, Pitkänen L, Mengin‐Lecreulx D, Virta M. 2009. An efflux transporter PbrA and a phosphatase PbrB cooperate in a lead‐resistance mechanism in bacteria. Molecular microbiology, 74: 384-394.
27	Iwig JS, Rowe JL, Chivers PT. 2006. Nickel homeostasis in Escherichia coli–the rcnR‐rcnA efflux pathway and its linkage to NikR function. Molecular microbiology, 62: 252-262.
28	Jensen PE, Gibson LC, Henningsen KW, Hunter CN. 1996. Expression of the chlI, chlD, and chlH genes from the cyanobacterium Synechocystis PCC6803 in Escherichia coli and demonstration that the three cognate proteins are required for magnesium-protoporphyrin chelatase activity. Journal of Biological Chemistry, 271: 16662-16667.
29	Jo WJ, Kim JH, Oh E, Jaramillo D, Holman P, Loguinov AV, Vulpe CD. 2009. Novel insights into iron metabolism by integrating deletome and transcriptome analysis in an iron deficiency model of the yeast Saccharomyces cerevisiae. BMC genomics, 10: 130.
30	Kim EJ, Chung HJ, Suh B, Hah YC, Roe JH. 1998. Transcriptional and post‐transcriptional regulation by nickel of sodN gene encoding nickel‐containing superoxide dismutase from Streptomyces coelicolor Müller. Molecular microbiology,27: 187-195.
31	Kim IK, Yim YI, Kim YM, Lee JW, Yim HS, Kang SO. 2003. CbiX‐homologous protein (CbiXhp): a metal‐binding protein, from Streptomyces seoulensis is involved in expression of nickel‐containing superoxide dismutase. FEMS microbiology letters, 228: 21-26.
32	Kirberger M, Wong HC, Jiang J, Yang JJ. 2013. Metal toxicity and opportunistic binding of Pb 2+ in proteins. Journal of inorganic biochemistry, 125: 40–49.
33	Llamas MA, Sparrius M, Kloet R, Jiménez CR, Vandenbroucke-Grauls C, Bitter W. 2006. The heterologous siderophores ferrioxamine B and ferrichrome activate signaling pathways in Pseudomonas aeruginosa.Journal of bacteriology, 188: 1882-1891.
34	Ma Z, Faulkner MJ, Helmann JD. 2012. Origins of specificity and cross‐talk in metal ion sensing by Bacillus subtilis Fur. Molecular microbiology, 86: 1144-1155.
35	Maupin-Furlow JA, Rosentel JK, Lee JH, Deppenmeier U, Gunsalus RP, Shanmugam KT. 1995. Genetic analysis of the modABCD (molybdate transport) operon of Escherichia coli. Journal of bacteriology, 177: 4851-4856.
36	Montanini B, Blaudez D, Jeandroz S, Sanders D, Chalot M. 2007. Phylogenetic and functional analysis of the Cation Diffusion Facilitator (CDF) family: improved signature and prediction of substrate specificity. BMC genomics, 8: 107.
37	Mouncey NJ, Mitchenall LA, Pau RN. 1995. Mutational analysis of genes of the mod locus involved in molybdenum transport, homeostasis, and processing in Azotobacter vinelandii. Journal of bacteriology, 177: 5294-5302.
38	Müller K, Matzanke BF, Schünemann V, Trautwein AX, Hantke K. 1998. FhuF, an iron‐regulated protein of Escherichia coli with a new type of [2Fe‐2S] center. European Journal of Biochemistry, 258: 1001-1008.
39	Navarro CA, Orellana LH, Mauriaca C, Jerez CA. 2009. Transcriptional and functional studies of Acidithiobacillus ferrooxidans genes related to survival in the presence of copper. Applied and environmental microbiology, 75: 6102-6109.
40	Newton GL, Fahey RC. 2008. Regulation of mycothiol metabolism by σR and the thiol redox sensor anti‐sigma factor RsrA. Molecular microbiology, 68: 805-809.
41	Nies DH, Koch S, Wachi S, Peitzsch N, Saier MH. 1998. CHR, a novel family of prokaryotic proton motive force-driven transporters probably containing chromate/sulfate antiporters. Journal of bacteriology, 180: 5799-5802.
42	Okamoto S, Eltis LD. 2007. Purification and characterization of a novel nitrile hydratase from Rhodococcus sp. RHA1. Molecular microbiology, 65: 828-838.
43	Ordóñez E, Van Belle K, Roos G, De Galan S, Letek M, Gil JA, Messens J. 2009. Arsenate reductase, mycothiol, and mycoredoxin concert thiol/disulfide exchange.Journal of Biological Chemistry, 284: 15107-15116.
44	Pan YR, Lou YC, Seven AB, Rizo J, Chen C. 2011. NMR Structure and Calcium-Binding Properties of the Tellurite Resistance Protein TerD from< i> Klebsiella pneumoniae</i>.Journal of molecular biology, 405: 1188-1201.
45	Pinske C, Sawers RG. 2012. Delivery of iron-sulfur clusters to the hydrogen-oxidizing [NiFe]-hydrogenases in Escherichia coli requires the A-type carrier proteins ErpA and IscA. PloS one, 7: e31755.
46	Que Q, Helmann JD. 2000. Manganese homeostasis in Bacillus subtilis is regulated by MntR, a bifunctional regulator related to the diphtheria toxin repressor family of proteins.Molecular microbiology, 35: 1454-1468.
47	Renhui Li, January D. Haile, Peter J. Kennelly. An Arsenate Reductase from Synechocystis sp. Strain PCC 6803 Exhibits a Novel Combination of Catalytic Characteristics. J. Bacteriol. 2003, 185:6780.
48	Rigden DJ, Jedrzejas MJ, Galperin MY. 2003. An extracellular calcium‐binding domain in bacteria with a distant relationship to EF‐hands. FEMS microbiology letters, 221: 103-110.
49	Rodionov DA, Hebbeln P, Gelfand MS, Eitinger T. 2006. Comparative and functional genomic analysis of prokaryotic nickel and cobalt uptake transporters: evidence for a novel group of ATP-binding cassette transporters. Journal of bacteriology, 188: 317-327.
50	Rodionov DA, Vitreschak AG, Mironov AA, Gelfand MS. 2003. Comparative genomics of the vitamin B12 metabolism and regulation in prokaryotes. Journal of Biological Chemistry, 278: 41148-41159.
51	Rückert C, Koch DJ, Rey DA, Albersmeier A, Mormann S, Pühler A, Kalinowski J. 2005. Functional genomics and expression analysis of the Corynebacterium glutamicum fpr2-cysIXHDNYZ gene cluster involved in assimilatory sulphate reduction. BMC genomics, 6: 121.
52	Sanjay MK, Srideshikan SM, Vanishree VL, Usha MS, Raj AP, Gaddad SM, Shivannavar CT. 2011. Copper, Zinc-Superoxide Dismutase from Clinically Isolated Escherichia coli: Cloning, Analysis of sodC and Its Possible Role in Pathogenicity. Indian journal of microbiology, 51: 326-331.
53	Sim DL, Chow VT. 1999. The novel human HUEL (C4orf1) gene maps to chromosome 4p12–p13 and encodes a nuclear protein containing the nuclear receptor interaction motif. Genomics, 59: 224-233.
54	Smith RL, Thompson LJ, Maguire ME. 1995. Cloning and characterization of MgtE, a putative new class of Mg2+ transporter from Bacillus firmus OF4. Journal of bacteriology,177: 1233-1238.
55	Stearman R, Yuan DS, Yamaguchi-Iwai Y, Klausner RD, Dancis A. 1996. A permease-oxidase complex involved in high-affinity iron uptake in yeast. Science, 271: 1552-1557.
56	Taguchi S, Ogawa T, Endo T, Momose H. 1998. Identification of a structural gene encoding a metallothionein-like domain that includes a putative regulator protein for Streptomyces protease gene expression. Bioscience, biotechnology, and biochemistry, 62: 2476-2479.
57	Taylor DE, Hou Y, Turner RJ, Weiner JH. 1994. Location of a potassium tellurite resistance operon (tehA tehB) within the terminus of Escherichia coli K-12. Journal of bacteriology, 176: 2740-2742.
58	Thilakaraj R, Raghunathan K, Anishetty S, Pennathur G. 2007. In silico identification of putative metal binding motifs.Bioinformatics, 23: 267-271.
59	van Veen HW. 1997. Phosphate transport in prokaryotes: molecules, mediators and mechanisms. Antonie Van Leeuwenhoek, 72: 299-315.
60	Vergauwen B, Verstraete K, Senadheera DB, Dansercoer A, Cvitkovitch DG, Guédon E, Savvides SN. 2013. Molecular and structural basis of glutathione import in Gram‐positive bacteria via GshT and the cystine ABC importer TcyBC of Streptococcus mutans. Molecular microbiology.
61	Weeratunga SK, Gee CE, Lovell S, Zeng Y, Woodin CL, Rivera M. 2009. Binding of Pseudomonas aeruginosa apobacterioferritin-associated ferredoxin to bacterioferritin B promotes heme mediation of electron delivery and mobilization of core mineral iron. Biochemistry, 48: 7420-7431.
62	Xia Y, Lundbäck AK, Sahaf N, Nordlund G, Brzezinski P, Eshaghi S. 2011. Co2+ selectivity of Thermotoga maritima CorA and its inability to regulate Mg2+ homeostasis present a new class of CorA proteins. Journal of Biological Chemistry,286: 16525-16532.
63	Yang HC, Cheng J, Finan TM, Rosen BP, Bhattacharjee H. 2005. Novel pathway for arsenic detoxification in the legume symbiont Sinorhizobium meliloti. Journal of bacteriology, 187: 6991-6997.
64	Zolotarev AS, Unnikrishnan M, Shmukler BE, Clark JS, Vandorpe DH, Grigorieff N, Alper SL. 2008. Increased sulfate uptake by< i> E. coli</i> overexpressing the SLC26-related SulP protein Rv1739c from< i> Mycobacterium tuberculosis</i>. Comparative Biochemistry and Physiology Part A: Molecular & Integrative Physiology, 149: 255-266.
